# Supplementary material for: Hierarchy of TGFβ/SMAD, Hippo/YAP/TAZ, and Wnt/β-catenin signaling in melanoma phenotype switching
Source: Life Sci Alliance. 2021 Nov 24;5(2):e202101010. doi: 10.26508/lsa.202101010 (PMC8616544; doi:10.26508/lsa.202101010)
Supplement: Supplementary file 1 [file LSA-2021-01010_TableS1.xls]

## Sheet: Supplementary file 1
Regulator	Posterior	SYMBOL	ENTREZID	Wnt-3a (log fold changes)	siLATS1/2 (log fold changes)	siLATS1/2 + Wnt-3a (log fold changes)	TGFb (log fold changes)	TGFb + Wnt-3a (log fold changes)	siLATS1/2 + TGFb (log fold changes)	siLATS1/2 + TGFb1 + Wnt-3a (log fold changes)	Wnt-3a (p-values)	siLATS1/2 (p-values)	siLATS1/2 + Wnt-3a (p-values)	TGFb (p-values)	TGFb + Wnt-3a (p-values)	siLATS1/2 + TGFb (p-values)	siLATS1/2 + TGFb + Wnt-3a (p-values)	Wnt-3a (FDR)	siLATS1/2 (FDR)	siLATS1/2 + Wnt-3a (FDR)	TGFb (FDR)	TGFb + Wnt-3a (FDR)	siLATS1/2 + TGFb (FDR)	siLATS1/2 + TGFb + Wnt-3a (FDR)
NULL	0.960125		100009676	-0.0384646	0.251134	-0.0481772	-0.0137132	0.113931	0.215874	0.143365	0.798809	0.103172	0.749513	0.927546	0.451898	0.159483	0.345867	0.874634	0.215263	0.840357	0.956725	0.602762	0.293753	0.50272
NULL	0.938383		100033416	-0.422348	-0.644443	-0.825397	-0.159574	0.0835276	-0.973203	-0.334598	0.395094	0.209162	0.102757	0.737889	0.869233	0.0727139	0.501565	0.550628	0.355007	0.21465	0.832361	0.920626	0.166872	0.646858
NULL	0.972609		100049716	-0.560197	0.0813696	0.124868	0.426616	0.305039	0.18533	0.319886	0.15543	0.83209	0.743705	0.264524	0.425398	0.63097	0.404175	0.288451	0.897003	0.836254	0.417493	0.578691	0.753492	0.559108
NULL	0.917875		100126338	0.233429	0.201299	-0.537814	0.164362	0.519914	0.259987	-0.0987857	0.420968	0.487492	0.0752967	0.570276	0.0774044	0.373731	0.73706	0.574669	0.634512	0.171221	0.704952	0.174719	0.530272	0.831749
NULL	0.500231		100128098	-0.366354	-0.311118	-0.440292	-0.253501	-0.454001	-0.299726	-0.156063	0.120001	0.180954	0.0667059	0.270261	0.0599078	0.196857	0.490419	0.239963	0.321089	0.156718	0.423926	0.1448	0.340459	0.637132
NULL	0.963556		100128398	-0.169521	0.34071	0.462337	0.0851321	-0.129322	0.319027	0.376593	0.579565	0.269815	0.132181	0.78096	0.671335	0.29941	0.220845	0.712547	0.42346	0.256952	0.862606	0.783696	0.455074	0.368702
NULL	0.767749		100128494	-0.691458	-0.545284	-1.21575	-0.179758	0.225648	-0.441724	0.165339	0.0925882	0.173392	0.00591105	0.64406	0.55894	0.278713	0.671635	0.199208	0.311429	0.024183	0.763447	0.695404	0.433054	0.783908
NULL	0.65138		100128782	0.169284	0.417373	0.225874	0.388416	0.318591	-0.28299	-0.350317	0.500586	0.102739	0.369571	0.127439	0.208945	0.272682	0.175147	0.645999	0.214623	0.526223	0.250525	0.35477	0.42649	0.313768
NULL	0.732934		100129075	-0.051536	-0.166039	0.0190189	-0.528815	-0.0612444	-0.384451	0.0260911	0.810265	0.442073	0.928908	0.0198411	0.775092	0.0847879	0.903331	0.882358	0.593755	0.957478	0.0628978	0.858623	0.186737	0.941654
NULL	0.851211		100129195	-0.0045255	-0.254511	-0.377686	-0.150362	0.0183613	-0.156061	0.117804	0.976019	0.0994961	0.017121	0.32195	0.902848	0.305703	0.436426	0.986023	0.209736	0.0560191	0.478905	0.941383	0.461853	0.588869
NULL	0.411269		100129387	-0.382128	-0.237967	-0.240319	0.00797137	0.0471119	-0.449455	-0.227172	0.0260513	0.154569	0.150243	0.961228	0.774189	0.0101043	0.174255	0.077559	0.28729	0.281406	0.977356	0.857974	0.0370348	0.312563
NULL	0.996147		100129464	-1.94261	-0.493425	0.10448	-0.130348	0.289629	-0.0226077	0.07226	0.0156931	0.484666	0.872979	0.840299	0.660351	0.974538	0.914415	0.0523302	0.63202	0.922971	0.9023	0.775558	0.985127	0.948677
NULL	0.889522		100129716	-0.249429	-0.133401	-0.54702	0.00968284	0.0601948	-0.612361	-0.341119	0.377023	0.634447	0.0594333	0.972391	0.830184	0.0418403	0.239999	0.533475	0.756158	0.143986	0.983906	0.895775	0.110947	0.390433
NULL	0.822785		100129722	0.285214	0.381529	-0.341666	0.483774	0.789921	0.397668	-0.18772	0.478185	0.345119	0.400975	0.233078	0.0539111	0.328182	0.649089	0.626414	0.501947	0.556189	0.382503	0.13374	0.485258	0.767191
NULL	0.65398		100129726	-0.401775	-0.830267	-1.60807	0.69824	0.115464	-0.4325	-0.535758	0.447163	0.131537	0.00753455	0.167617	0.820765	0.420696	0.322869	0.598427	0.256058	0.029322	0.304132	0.889469	0.574465	0.479911
NULL	0.691424		100129794	-0.049532	0.529963	0.293227	0.0361012	0.257495	0.325061	0.77287	0.86436	0.0846639	0.322002	0.937553	0.384988	0.277324	0.0174812	0.917486	0.186535	0.478945	0.962457	0.541052	0.431518	0.0569155
NULL	0.762393		100129917	-0.0307701	-0.235445	-0.747276	0.215752	0.0240973	-0.377267	-0.429071	0.910078	0.392052	0.0105537	0.42914	0.929427	0.177732	0.127433	0.945988	0.547648	0.0383561	0.582049	0.957728	0.316995	0.250524
NULL	0.659942		100129961	-0.244102	-0.391595	-0.520877	0.217184	0.250651	-0.470917	0.168833	0.335642	0.127454	0.0458489	0.383107	0.315383	0.0736185	0.501019	0.492446	0.250539	0.118639	0.539355	0.472169	0.168399	0.646377
NULL	0.946006		100130275	0.323952	-0.0347451	-0.303692	0.186906	0.287721	0.237505	-0.284212	0.219121	0.893788	0.249496	0.473812	0.272742	0.365517	0.283269	0.3667	0.935658	0.400989	0.622535	0.426536	0.522152	0.438098
NULL	0.892104		100130557	-0.0918956	-0.489475	-0.58923	-0.0526588	-0.249251	-0.308781	-0.146174	0.728557	0.0749707	0.0344946	0.842762	0.353244	0.25547	0.587382	0.825842	0.170715	0.0960059	0.903798	0.510133	0.40762	0.7188
NULL	0.964596		100130935	0.520308	0.698715	0.736324	0.0346906	-0.184882	-0.0708865	0.590551	0.221411	0.102809	0.0851603	0.93456	0.66681	0.869772	0.180711	0.369387	0.214732	0.187327	0.960793	0.780445	0.920915	0.320791
NULL	0.531847		100131089	-0.168841	0.316864	0.411012	0.379454	0.108842	0.0233308	0.00927309	0.306846	0.0600771	0.0165488	0.0256753	0.506499	0.886766	0.954783	0.463114	0.145093	0.0545534	0.0767199	0.651018	0.931295	0.973205
NULL	0.686447		100131193	0.643476	0.506633	-0.435461	0.369883	0.566367	0.591712	-0.300524	0.0875892	0.174323	0.249523	0.318291	0.129892	0.1158	0.425927	0.191166	0.312638	0.401012	0.475131	0.253902	0.233826	0.579197
NULL	0.872218		100131347	-0.0336565	0.916857	0.683378	-0.541738	-0.550556	-0.22045	-0.21547	0.938144	0.0399629	0.120414	0.2292	0.225457	0.623907	0.633772	0.962816	0.107081	0.24059	0.37818	0.373988	0.747865	0.755611
NULL	0.971753		100131454	-0.177345	0.15592	0.10367	0.125315	0.303851	0.195452	0.238187	0.511448	0.555346	0.693771	0.635885	0.253063	0.464414	0.371069	0.655344	0.692576	0.800238	0.757302	0.405045	0.614254	0.527751
NULL	0.65098		100132341	0.0536612	-0.399241	-0.859597	0.207899	0.407645	-0.381611	-0.581227	0.877044	0.255783	0.019476	0.546001	0.239187	0.283703	0.108003	0.925487	0.407952	0.0619427	0.684928	0.389537	0.438503	0.222463
NULL	0.828447		100132352	-0.721332	-0.404962	-0.320681	-0.137798	0.0717852	-0.381876	-0.0407383	0.0062551	0.103546	0.189678	0.569494	0.765411	0.128147	0.865877	0.0252778	0.215794	0.331756	0.704297	0.851802	0.251448	0.91849
NULL	0.950363		100132707	-0.0491848	0.205589	0.305407	0.0802893	0.0273093	0.717721	0.446797	0.897939	0.589859	0.422281	0.833667	0.94249	0.0700759	0.251803	0.938243	0.720739	0.575804	0.897985	0.965501	0.162378	0.403546
NULL	0.934467		100132724	0.991993	-2.31294	0.0842127	-2.51495	-0.160436	-0.789999	0.427401	0.340472	0.0644525	0.936064	0.0488134	0.88841	0.46818	0.684635	0.497224	0.152912	0.961623	0.1242	0.932316	0.617519	0.793555
NULL	0.785423		100132832	0.40939	0.207546	0.628012	0.0468156	0.630165	0.0391681	0.522032	0.193871	0.511223	0.047121	0.883548	0.0472961	0.988371	0.10399	0.336904	0.655167	0.121025	0.929385	0.121368	0.993326	0.216501
NULL	0.479241		100133091	-0.393882	-0.0799528	-0.373641	-0.38131	-0.410846	-0.203327	-0.168595	0.0688915	0.703502	0.0831816	0.0769098	0.0582882	0.337054	0.424877	0.160288	0.807464	0.184243	0.173922	0.141871	0.493823	0.578231
NULL	0.990235		100133234	-0.151481	-0.534975	-0.512701	0.0432406	0.138976	-0.0450193	0.617358	0.758036	0.294317	0.307952	0.928747	0.77345	0.929619	0.199059	0.846645	0.4498	0.464326	0.957373	0.857425	0.957807	0.343037
NULL	0.988118		100133315	-0.153848	0.0820734	0.175952	0.38781	0.10942	-0.139706	0.114348	0.636443	0.798452	0.581889	0.228141	0.733544	0.670755	0.724244	0.75774	0.874362	0.71452	0.377021	0.829392	0.783244	0.822839
NULL	0.942114		100133612	1.01852	0.533538	-0.361187	0.295305	0.606972	0.36606	0.238357	0.0272763	0.238095	0.443343	0.511569	0.180659	0.422114	0.605097	0.0803194	0.388154	0.594885	0.655449	0.320724	0.575665	0.732934
NULL	0.976153		100134229	-0.352503	-0.119201	-0.126122	0.114359	-0.184347	-0.285119	-0.0960579	0.126776	0.597957	0.576452	0.61086	0.416707	0.217615	0.672518	0.249616	0.727144	0.710008	0.737495	0.57057	0.364892	0.784661
NULL	0.987073		100134713	0.101604	-0.343531	-0.324485	-0.258422	-0.23532	-0.00918172	0.00827571	0.696868	0.198806	0.22213	0.329991	0.374629	0.972093	0.974769	0.802529	0.342749	0.370185	0.48699	0.531118	0.98381	0.985242
NULL	0.631464		100144603	0.12899	0.027243	-0.533745	-0.374132	-0.209127	-0.377221	-0.573179	0.645245	0.922216	0.0666445	0.193416	0.460011	0.192391	0.054749	0.764376	0.953405	0.156604	0.336343	0.61017	0.335148	0.135297
NULL	0.373266		100147773	-0.285571	0.630263	0.333635	-0.732674	-0.549002	-0.473037	-0.362603	0.41877	0.0727871	0.331055	0.0470374	0.132281	0.196133	0.317936	0.572652	0.167013	0.48793	0.12088	0.257084	0.339667	0.474782
NULL	0.940227		100190939	-0.0224498	0.487815	0.27114	0.299251	-0.00162224	-0.406552	-0.2916	0.938215	0.0991181	0.350458	0.305256	0.996187	0.176807	0.328392	0.962848	0.209149	0.507301	0.461357	0.99775	0.315809	0.485503
NULL	0.834959		100270746	-0.0282491	-0.0638887	-0.161732	0.415042	0.377362	0.426292	0.393838	0.931647	0.846816	0.625546	0.206553	0.250689	0.20132	0.236384	0.959079	0.906522	0.749274	0.352008	0.402313	0.345767	0.386165
NULL	0.986901		100271836	0.124239	0.395338	0.306684	-0.157464	0.270799	-0.0905301	0.169559	0.68437	0.196626	0.312403	0.610862	0.376125	0.771184	0.581429	0.793365	0.34021	0.468937	0.737495	0.532652	0.855996	0.714107
NULL	0.713406		100272217	-0.0499683	-0.138279	-0.334162	0.637771	-0.378869	-0.31578	-0.486901	0.8822	0.689921	0.332661	0.0648843	0.275473	0.365262	0.169949	0.928601	0.797677	0.489524	0.153643	0.429465	0.521941	0.307152
NULL	0.960604		100286844	-0.322137	0.714443	0.463502	-0.397989	-0.229085	0.0107915	-0.0134167	0.335034	0.0341329	0.160038	0.236746	0.490108	0.974055	0.96698	0.491844	0.0952312	0.294439	0.386631	0.636848	0.984876	0.980743
NULL	0.980206		100287036	0.373909	-1.05456	-0.859052	0.195343	0.639024	-0.0132524	-0.0298153	0.484067	0.0713723	0.133503	0.71554	0.238965	0.983752	0.960448	0.631508	0.164529	0.258783	0.816485	0.389272	0.9905	0.976814
NULL	0.974886		100287569	0.332651	-0.103193	0.523539	0.0509965	-0.766015	-0.212326	-0.475375	0.506115	0.835298	0.28925	0.919383	0.153726	0.674897	0.357022	0.650771	0.899025	0.444351	0.951664	0.286211	0.786321	0.51373
NULL	0.985064		100287765	-0.357968	-0.0449956	0.0662445	-0.115455	-0.174774	0.00941869	0.308018	0.150861	0.853025	0.784282	0.635639	0.475042	0.969359	0.210427	0.282226	0.910386	0.864743	0.757129	0.623703	0.982177	0.356449
NULL	0.888682		100288181	-0.209859	-0.612347	-0.210798	-0.441012	-0.556118	-0.135885	-0.133542	0.517505	0.0688061	0.509202	0.180659	0.0964989	0.674135	0.678546	0.660447	0.160166	0.653356	0.320724	0.205179	0.78581	0.788981
NULL	0.820372		100288198	-0.550283	-0.382053	0.0939321	0.0756911	-0.400512	-0.318424	-0.353057	0.0419677	0.147642	0.71278	0.767518	0.130363	0.228156	0.182588	0.111156	0.27793	0.814409	0.853296	0.254554	0.377027	0.323098
NULL	0.748028		100288428	-0.449811	0.261225	0.0562303	0.941141	0.468265	0.335061	0.419332	0.309388	0.545273	0.896142	0.0319095	0.276686	0.443342	0.334001	0.465752	0.684351	0.937035	0.090517	0.430816	0.594885	0.490922
NULL	0.684684		100288615	-0.331051	-0.180296	0.440637	-0.563705	-0.586984	-0.455701	0.333696	0.357749	0.615549	0.210576	0.126094	0.112629	0.218232	0.346501	0.514375	0.741309	0.356596	0.248612	0.229414	0.365617	0.503377
NULL	0.840712		100288846	-0.482486	0.702377	0.685396	-0.384951	0.148131	0.573727	0.12281	0.215847	0.064677	0.070084	0.318325	0.69358	0.130892	0.746144	0.362755	0.153288	0.16239	0.475152	0.800088	0.255234	0.8381
NULL	0.960731		100289092	0.323738	0.0385815	-0.041392	-0.016087	0.466918	0.52832	0.21932	0.37777	0.916055	0.909933	0.964924	0.206339	0.156893	0.550803	0.534259	0.949737	0.945856	0.979584	0.351791	0.290315	0.688832
NULL	0.938162		100289137	-0.76414	0.162349	0.369918	-0.180411	-1.19949	0.283212	-0.0886425	0.146291	0.748385	0.461445	0.721845	0.0295659	0.583458	0.861569	0.276136	0.839513	0.611533	0.821091	0.0854151	0.715712	0.915823
NULL	0.532867		100289373	0.184581	0.514963	0.23288	-0.479337	-0.380668	-0.235757	-0.0322851	0.427684	0.0324646	0.318221	0.0466578	0.109264	0.317356	0.890152	0.580757	0.0916866	0.475069	0.120162	0.22437	0.474201	0.933343
NULL	0.877636		100289388	0.245594	-0.525418	-0.178931	-0.897372	0.0508613	0.182148	-0.92767	0.603737	0.282175	0.716313	0.084851	0.91127	0.704854	0.0780952	0.731898	0.436914	0.816957	0.186815	0.94666	0.808505	0.175881
NULL	0.583761		100289495	-0.544039	0.217407	0.202397	0.531888	-0.0954166	0.161488	0.491366	0.0406675	0.386765	0.418117	0.0386723	0.706199	0.524667	0.0567106	0.10857	0.542566	0.572001	0.104486	0.809588	0.666621	0.139022
NULL	0.989662		100289561	-0.2697	-0.0191862	-0.2102	-0.176843	-0.134583	0.0509437	0.0216018	0.150384	0.916776	0.257632	0.340183	0.466943	0.782088	0.906778	0.281567	0.950081	0.409997	0.496996	0.616409	0.863302	0.943965
NULL	0.932965		100289574	0.0418287	-0.662807	-0.0732518	0.418154	0.710318	0.100387	0.227691	0.919249	0.124776	0.855636	0.296918	0.0777838	0.807847	0.575892	0.951606	0.24682	0.912021	0.452457	0.175319	0.880812	0.709535
NULL	0.461284		100292680	-0.597881	0.470863	1.03197	0.683777	0.876015	0.810794	0.779438	0.319193	0.399751	0.0640358	0.217985	0.114814	0.149125	0.165174	0.476049	0.555055	0.15215	0.365329	0.23247	0.279849	0.301073
NULL	0.911056		100302183	0.268442	-0.00449702	-0.122381	0.284936	0.28265	0.173654	-0.25677	0.245998	0.984667	0.594663	0.218812	0.222468	0.452668	0.274203	0.397263	0.99101	0.724438	0.366361	0.370529	0.603462	0.428034
NULL	0.815038		100302185	0.0975197	0.391621	0.585254	0.426403	0.423393	0.272497	0.838114	0.82116	0.360043	0.169928	0.319483	0.323594	0.5292	0.0546725	0.889748	0.51679	0.307136	0.476316	0.480593	0.67038	0.135149
NULL	0.699506		100302210	0.466609	0.0505211	-0.1272	-0.0445592	0.257253	0.823943	0.750605	0.226068	0.897241	0.74309	0.908718	0.505436	0.0370762	0.055786	0.374701	0.93783	0.835802	0.94495	0.650148	0.101279	0.137293
NULL	0.981677		100302232	0.497452	-0.00869493	-0.126855	0.00536033	0.400569	0.174214	0.10022	0.068558	0.974174	0.637117	0.984018	0.13878	0.518776	0.710234	0.159765	0.984945	0.758171	0.990654	0.265965	0.661571	0.81263
NULL	0.802322		100302640	0.411875	-0.381034	-0.463888	-0.549251	-1.00191	-0.353053	-0.814334	0.434266	0.481591	0.391339	0.317774	0.0837897	0.519694	0.155307	0.586779	0.629288	0.547033	0.474614	0.185194	0.662342	0.288297
NULL	0.957245		100302692	-0.0781735	-0.0273865	-0.357499	0.485682	0.543263	-0.21001	0.403554	0.867703	0.952398	0.437301	0.283067	0.230636	0.649089	0.376918	0.919577	0.971738	0.589574	0.437876	0.379851	0.767191	0.533358
NULL	0.992299		100303453	0.0221146	-0.03046	0.166149	0.0475465	-0.0519134	-0.0983573	0.105435	0.886939	0.844833	0.289955	0.760299	0.739073	0.529189	0.500026	0.931356	0.90509	0.445125	0.848257	0.833167	0.670374	0.645491
NULL	0.981467		100303728	-0.365617	0.317122	0.279696	-0.0123457	0.194602	0.391645	0.204858	0.263662	0.314846	0.373536	0.968818	0.536953	0.221368	0.518527	0.416567	0.471643	0.530094	0.981889	0.677335	0.36933	0.661366
NULL	0.991617		100313892	-0.775649	0.0600699	0.464685	0.0873051	-0.259016	0.0605523	0.505557	0.142991	0.902528	0.333527	0.858276	0.605862	0.903002	0.300367	0.271665	0.941176	0.490404	0.91384	0.733412	0.941471	0.4561
NULL	0.858382		100329109	-0.102764	-0.537126	-0.203041	-0.0617256	-0.500327	-0.281435	-0.54208	0.749779	0.106035	0.527434	0.848797	0.130221	0.39593	0.105113	0.840548	0.219528	0.668954	0.907704	0.25434	0.551461	0.218122
NULL	0.987453		100499227	-0.0900102	0.441478	0.498117	-0.423912	0.0759647	-0.0305347	-0.108239	0.796175	0.202878	0.149976	0.239324	0.827044	0.930804	0.759666	0.872725	0.347649	0.28102	0.389714	0.893639	0.958516	0.847824
NULL	0.742973		100499405	-1.02068	0.718293	0.691895	-0.222308	-0.0497389	-0.974251	-0.961657	0.0588711	0.161139	0.190903	0.677625	0.921493	0.0799067	0.0819049	0.142974	0.295942	0.333276	0.788245	0.953004	0.178956	0.182157
NULL	0.533199		100500804	-0.0728524	0.00169557	-0.000719506	-0.440927	-0.186062	-0.246243	0.0408042	0.66094	0.99187	0.996502	0.0119773	0.267012	0.145533	0.805736	0.776061	0.9952	0.997952	0.0423994	0.420155	0.275084	0.879351
NULL	0.50772		100500842	0.0818252	0.350857	-1.01467	0.869103	0.676676	0.787786	-0.267379	0.864286	0.466471	0.0468911	0.0739982	0.160358	0.107304	0.582253	0.917439	0.615976	0.120615	0.169016	0.294881	0.221442	0.71474
NULL	0.96631		100500849	0.220468	0.522599	0.592566	0.299989	0.266358	0.434564	0.268209	0.598731	0.211221	0.154079	0.473522	0.524543	0.304321	0.526162	0.727775	0.357389	0.286666	0.622281	0.666542	0.460375	0.66787
NULL	0.949128		100505538	-0.327878	0.19237	0.373015	0.140954	-0.225598	-0.408252	-0.126492	0.217551	0.460514	0.156062	0.588241	0.39284	0.132067	0.632978	0.364803	0.610703	0.289273	0.719505	0.548394	0.256824	0.754952
NULL	0.991735		100505636	-0.396643	-0.358396	0.284098	0.331385	0.0839191	0.236595	0.0901731	0.325785	0.372665	0.466762	0.39803	0.831095	0.549804	0.81989	0.482742	0.5293	0.616268	0.553424	0.896312	0.688035	0.888779
NULL	0.769135		100505666	0.0990883	-0.462875	-0.729987	-0.138505	-0.0628519	-0.461309	-0.570153	0.757877	0.16142	0.0314873	0.667589	0.844996	0.165357	0.0887296	0.846494	0.296295	0.089626	0.781038	0.905223	0.301298	0.19303
NULL	0.595899		100505681	-0.259114	-0.0977139	-0.723544	0.104657	0.650716	0.0936363	-0.971459	0.48641	0.787742	0.0616054	0.775403	0.0799793	0.800317	0.0173853	0.633593	0.867108	0.147811	0.858832	0.17907	0.875702	0.0566623
NULL	0.410659		100505692	-0.313462	0.673577	0.993051	-0.259856	-0.424435	0.559356	0.756781	0.481149	0.109792	0.0188669	0.552883	0.340177	0.190288	0.0759153	0.628905	0.225144	0.0604374	0.690535	0.496995	0.332547	0.172278
NULL	0.789897		100505696	-0.370073	0.090716	0.302329	0.908319	0.0989689	0.45669	0.153435	0.3107	0.801469	0.402797	0.0164255	0.78365	0.212275	0.671068	0.46704	0.876471	0.55791	0.0542114	0.864392	0.358591	0.783459
NULL	0.99466		100505783	-0.0668317	-0.00830577	0.00441335	0.0484637	0.1438	-0.00178571	0.152319	0.763977	0.970414	0.984027	0.827464	0.518753	0.993581	0.495021	0.850851	0.982865	0.990654	0.893864	0.661559	0.996168	0.64095
NULL	0.984829		100505812	0.286331	-0.0984542	-0.0363979	-0.258996	-0.584306	0.0430269	0.404357	0.558432	0.838859	0.940004	0.599161	0.251382	0.933131	0.410646	0.694995	0.901445	0.963924	0.728118	0.403032	0.95996	0.565175
NULL	0.98122		100506023	-0.133404	-0.229682	-0.230856	0.0837921	-0.208175	-0.0855488	-0.643372	0.728809	0.556179	0.54962	0.826815	0.592984	0.826041	0.116957	0.826021	0.693238	0.687949	0.893451	0.723196	0.892933	0.235429
NULL	0.993374		100506046	-0.607412	-1.00277	-0.503897	0.082628	-0.00856931	-0.335586	-0.0486388	0.252754	0.0704242	0.334764	0.870767	0.985142	0.522824	0.92299	0.40469	0.162979	0.491604	0.921576	0.991313	0.665063	0.953841
NULL	0.988565		100506060	-0.0466241	0.0191964	-0.154226	-0.320216	-0.355007	0.0115611	-0.113271	0.893184	0.956177	0.656756	0.362983	0.314892	0.974204	0.74589	0.935292	0.973995	0.772928	0.519688	0.47169	0.984949	0.837911
NULL	0.753678		100506119	-0.182226	-0.0155497	-0.784413	0.864439	1.16279	0.361606	0.282578	0.745235	0.977822	0.177906	0.12136	0.0392453	0.515212	0.611549	0.837399	0.987152	0.317184	0.241867	0.105663	0.65861	0.738067
NULL	0.929194		100506123	-1.17716	-0.430917	0.128454	-0.333745	-1.36195	-0.349669	-0.780899	0.11795	0.536559	0.852521	0.63536	0.0755802	0.633299	0.287573	0.236966	0.676987	0.910028	0.756904	0.171696	0.755214	0.442572
NULL	0.989248		100506161	-0.315835	-0.157374	-0.305522	0.0834709	-0.148638	-0.320281	-0.296148	0.403815	0.673586	0.412949	0.819998	0.689047	0.39829	0.437712	0.558783	0.785397	0.567266	0.88887	0.797036	0.553675	0.589964
NULL	0.975185		100506215	-0.116975	0.352848	-0.183096	0.289423	0.435257	-0.0676639	0.209847	0.730161	0.300364	0.590548	0.392698	0.201357	0.842576	0.536873	0.826998	0.4561	0.721272	0.548282	0.34582	0.903698	0.677243
NULL	0.544328		100506233	-0.292156	0.020942	0.160656	-0.359968	-0.402198	-0.454742	-0.237816	0.242417	0.931961	0.515024	0.15084	0.110846	0.0750349	0.339454	0.393293	0.95926	0.658462	0.282198	0.226731	0.170797	0.496373
NULL	0.62809		100506299	-0.335787	-0.967317	-1.08715	-0.13781	0.280906	-1.07497	-0.195744	0.470773	0.0529304	0.0299622	0.764582	0.533	0.0378605	0.675239	0.619852	0.131969	0.0862746	0.851183	0.67378	0.102859	0.786577
NULL	0.97833		100506311	-0.603495	-0.0438858	-0.443279	0.190993	-0.355682	-0.0407776	-0.202586	0.0552763	0.884655	0.152856	0.531659	0.249348	0.893	0.507598	0.136336	0.930136	0.285035	0.672634	0.400856	0.93519	0.652048
NULL	0.890663		100506365	-0.377474	-0.221208	0.191238	0.206292	-0.341625	0.191274	0.346239	0.139148	0.379392	0.445808	0.41198	0.179002	0.447372	0.172681	0.266391	0.535765	0.597151	0.566447	0.318632	0.598577	0.310537
NULL	0.87307		100506368	-0.133063	0.671761	0.652363	-0.667431	-0.291317	-0.110879	0.143586	0.719844	0.0690346	0.0751227	0.08615	0.440514	0.765924	0.695941	0.819566	0.160548	0.170945	0.188862	0.592432	0.852159	0.801982
NULL	0.981205		100506392	0.299589	0.0549903	0.216934	0.0885859	0.142201	0.422649	0.158674	0.316991	0.853592	0.466216	0.766835	0.633787	0.162302	0.596953	0.473802	0.910801	0.61572	0.85281	0.755619	0.29748	0.726232
NULL	0.578782		100506394	-0.556811	0.0601408	-0.219685	0.510713	0.487529	0.970783	1.02142	0.300151	0.908513	0.676087	0.326436	0.349592	0.0726601	0.0593857	0.455864	0.944868	0.787093	0.483398	0.506488	0.166785	0.143911
NULL	0.522553		100506451	-0.348187	-0.31073	-0.406673	0.343943	0.218635	-0.600978	-0.29414	0.201536	0.251668	0.137756	0.206381	0.418841	0.0325193	0.278191	0.34603	0.403385	0.264618	0.351833	0.572725	0.0917837	0.43247
NULL	0.695893		100506548	-0.223359	0.00117406	0.0460695	0.00533873	-0.418954	-0.300581	-0.00938214	0.173748	0.99423	0.775532	0.973499	0.0140659	0.071018	0.953635	0.311884	0.996613	0.858855	0.984539	0.0481129	0.16395	0.972512
NULL	0.824917		100506599	0.0739201	-0.0115199	0.038912	0.711807	0.284295	-0.145259	0.0982433	0.79328	0.967493	0.890016	0.0155851	0.315722	0.611716	0.728923	0.870726	0.981048	0.933275	0.0520487	0.472523	0.738223	0.826054
NULL	0.979551		100506639	-0.0345405	0.0371336	0.0183071	0.114341	0.254485	0.212538	0.04848	0.87287	0.863535	0.932221	0.59675	0.242792	0.329566	0.823209	0.922906	0.916933	0.959446	0.726032	0.393769	0.48663	0.891093
NULL	0.989555		100506660	-0.0897723	-0.217365	-0.238041	-0.246175	-0.32847	-0.230734	-0.131439	0.824047	0.593104	0.555775	0.544708	0.421525	0.573072	0.746436	0.891642	0.723265	0.692924	0.68387	0.575178	0.707201	0.838243
NULL	0.69691		100506668	0.109926	0.0185787	0.0572958	-0.0262966	0.194444	0.126326	0.338078	0.424904	0.892176	0.676072	0.847943	0.162769	0.360251	0.0186551	0.578244	0.934701	0.787084	0.907198	0.29797	0.517011	0.0599132
NULL	0.810608		100506697	-0.762558	-0.52022	-0.175345	0.0344535	-0.706994	0.0262202	0.486056	0.0285948	0.126586	0.59554	0.916465	0.0424232	0.93641	0.1451	0.0832767	0.249352	0.725113	0.949933	0.112064	0.961859	0.274525
NULL	0.449485		100506713	0.37735	0.48876	-0.110869	-0.0386743	-0.0502626	-0.615253	-0.258259	0.0735617	0.0223768	0.595546	0.974319	0.897366	0.00701993	0.225981	0.168305	0.0690323	0.725113	0.984989	0.937903	0.0277118	0.374599
NULL	0.35309		100506730	-0.265704	-0.207039	-0.356093	0.134186	0.152328	-0.488539	-0.197528	0.149793	0.258493	0.056628	0.45906	0.401254	0.0114539	0.281116	0.280769	0.410882	0.138882	0.609242	0.556471	0.04095	0.435748
NULL	0.856746		100506746	0.233777	0.503069	0.467675	0.019379	0.312207	0.540012	0.201253	0.433126	0.0945978	0.117653	0.947097	0.296443	0.0762577	0.500765	0.585753	0.202276	0.236539	0.968514	0.451987	0.172838	0.646178
NULL	0.929095		100506753	-0.165965	0.0840219	-0.0041097	0.407079	0.565487	0.176233	-0.239514	0.652975	0.801688	0.99028	0.221345	0.0911779	0.602902	0.647238	0.770166	0.87657	0.994276	0.369328	0.196964	0.731233	0.765783
NULL	0.956779		100506779	-0.0878373	0.580013	0.650958	-0.185899	-0.558944	-0.284232	-0.140017	0.827462	0.143504	0.100312	0.652097	0.179555	0.493019	0.733115	0.893864	0.272338	0.210962	0.769515	0.31927	0.639227	0.829052
NULL	0.985246		100506783	0.0955235	-0.0300972	-0.0615645	-0.274192	-0.227136	0.0193005	0.138351	0.707828	0.907031	0.810385	0.287315	0.376416	0.939764	0.588784	0.810613	0.944127	0.882458	0.442311	0.532927	0.963784	0.719879
NULL	0.618499		100506804	-0.138237	0.262942	0.34405	-0.84689	-0.484341	0.200732	0.390076	0.692013	0.442025	0.310516	0.0269396	0.181301	0.563027	0.259109	0.799085	0.593733	0.466886	0.0795689	0.321511	0.69884	0.411624
NULL	0.982428		100506866	0.282802	0.348595	0.589002	0.620265	-0.114674	0.238209	0.171788	0.534306	0.438032	0.19346	0.191812	0.804804	0.606774	0.70256	0.67497	0.590207	0.336395	0.334464	0.878674	0.734027	0.806798
NULL	0.978861		100506898	-0.279067	0.261231	0.495647	-0.0751737	-0.811261	-0.0245364	-0.054795	0.508201	0.52344	0.227265	0.855609	0.065743	0.953131	0.896522	0.652519	0.665542	0.376093	0.91201	0.155082	0.972201	0.937311
NULL	0.993249		100506930	0.270355	0.549514	-0.237334	0.00426406	0.145817	0.422081	0.0318979	0.509447	0.184675	0.564631	0.992209	0.7222	0.310064	0.938398	0.653566	0.325642	0.700124	0.995369	0.821303	0.466429	0.962889
NULL	0.532186		100506963	-0.176942	0.402474	0.487249	-0.185003	-0.0349134	0.0988842	0.165218	0.315633	0.0260955	0.00805335	0.292817	0.841306	0.571734	0.346795	0.472431	0.0776453	0.0308841	0.448263	0.902988	0.706098	0.503705
NULL	0.971719		100507034	0.0645707	-0.114486	-0.121873	-0.227882	0.426292	0.270507	0.594893	0.889544	0.813672	0.795964	0.639052	0.358401	0.566965	0.202736	0.93293	0.884613	0.872603	0.759632	0.515157	0.702121	0.347474
NULL	0.886025		100507062	-0.631148	-0.180354	0.559848	0.871203	-0.479286	0.182014	0.0270663	0.136712	0.660458	0.172736	0.0380742	0.252421	0.65781	0.947491	0.263222	0.775627	0.310596	0.103302	0.404296	0.773725	0.96879
NULL	0.982698		100507217	-0.490415	-0.056243	0.0252295	0.0612268	-0.193824	-0.0370965	0.233173	0.0232639	0.784591	0.90242	0.766002	0.349858	0.856984	0.262056	0.0711872	0.864913	0.941124	0.852217	0.506705	0.912941	0.414901
NULL	0.969701		100507266	0.39352	0.36083	-0.307954	-0.116855	-0.506252	0.134056	-0.379449	0.278249	0.32171	0.404118	0.748423	0.182696	0.716288	0.316643	0.432526	0.47865	0.559046	0.839533	0.323213	0.816957	0.473434
NULL	0.96567		100507316	0.292063	0.380306	-0.273344	0.016085	0.273558	0.389067	-0.0918625	0.283392	0.165327	0.31804	0.952721	0.314719	0.157618	0.736344	0.438194	0.301266	0.474894	0.971955	0.471489	0.291283	0.831346
NULL	0.679929		100507321	-0.241935	-0.2143	-0.294166	0.0445521	0.00435394	-0.46622	-0.260696	0.191751	0.246122	0.114824	0.807207	0.980951	0.0156865	0.161314	0.334369	0.397403	0.232484	0.880338	0.988892	0.0523173	0.296151
NULL	0.932782		100507331	-0.211172	-0.198838	-0.548606	0.290518	0.180524	0.0605395	-0.315047	0.413458	0.439827	0.0401005	0.256526	0.47924	0.813285	0.231162	0.567724	0.591829	0.1074	0.408846	0.627297	0.884337	0.380446
NULL	0.995963		100507347	-0.402197	0.214012	-0.288496	-0.0172156	0.107098	0.0703573	-0.0103165	0.115386	0.391749	0.252378	0.945159	0.667292	0.777879	0.967033	0.233288	0.547354	0.404235	0.967079	0.780808	0.860447	0.980761
NULL	0.986716		100507424	-0.4347	0.100367	-0.0774296	0.472457	0.287591	0.0890746	0.0325686	0.259025	0.78911	0.836141	0.209304	0.442708	0.812974	0.930988	0.411539	0.868115	0.899618	0.355193	0.594337	0.884147	0.958638
NULL	0.849845		100507501	0.0550961	0.791147	0.20367	0.163067	0.349445	0.29799	-0.0163945	0.837712	0.0056685	0.448169	0.543456	0.19667	0.272275	0.950875	0.900701	0.0233716	0.599276	0.68287	0.340265	0.426026	0.970775
NULL	0.718602		100507602	0.0436897	0.440691	0.260285	-0.3421	-0.0596982	0.233312	0.179725	0.821641	0.0293819	0.185989	0.086533	0.758711	0.23561	0.359507	0.89017	0.0850275	0.327194	0.189496	0.847146	0.385335	0.516265
NULL	0.992255		100507634	-0.427949	0.307859	0.339918	0.155302	-0.124987	0.0477872	0.0690564	0.128853	0.261523	0.21616	0.568993	0.648545	0.86262	0.802356	0.252514	0.414306	0.363073	0.703859	0.766741	0.916368	0.876904
NULL	0.883791		100508120	-0.127213	0.570215	0.068024	0.496689	0.394675	0.121658	0.0858747	0.655474	0.0479719	0.809533	0.0828375	0.165956	0.670347	0.763059	0.772063	0.122651	0.881877	0.183705	0.30205	0.782909	0.85019
NULL	0.87565		100527964	-0.159941	-0.230346	-0.215406	-0.126692	-0.51336	-0.0091104	-0.251702	0.48393	0.315456	0.346732	0.578394	0.0307679	0.968067	0.274331	0.631443	0.472235	0.503637	0.71147	0.0880469	0.981441	0.428193
NULL	0.787832		100528007	0.338356	0.310831	-0.0911989	0.427883	0.350327	0.156268	0.0923685	0.13302	0.16602	0.681412	0.0604566	0.121211	0.48433	0.678079	0.258061	0.30211	0.791289	0.145748	0.24167	0.631752	0.788608
NULL	0.672912		100528018	0.233233	0.409082	0.132491	-0.179596	0.0967819	0.287267	0.101623	0.150261	0.0147883	0.408286	0.2648	0.544718	0.0793899	0.525158	0.28143	0.0500193	0.56319	0.417738	0.68387	0.178082	0.667003
NULL	0.931884		100528019	0.768953	0.47774	-0.409797	-0.415642	0.26655	1.24276	-0.47795	0.223404	0.457669	0.525776	0.521638	0.672992	0.0590081	0.46816	0.371607	0.607944	0.667544	0.663965	0.784987	0.143224	0.617515
NULL	0.555871		100529067	0.1537	0.233568	-0.145958	-0.342573	-0.204057	0.101597	-0.242859	0.347187	0.157646	0.371738	0.0417932	0.214723	0.533376	0.142201	0.504079	0.291318	0.528424	0.110859	0.361419	0.674085	0.270602
NULL	0.741767		100529209	0.390815	0.204394	-0.287066	-0.0146526	0.167137	0.228014	-0.20875	0.0221393	0.216679	0.0862249	0.928414	0.309917	0.168999	0.206948	0.0684725	0.363663	0.188966	0.957162	0.46631	0.305919	0.352483
NULL	0.687782		100533107	0.625109	0.206414	-0.190891	0.136776	0.266787	0.59648	-0.0308469	0.01247	0.385636	0.423122	0.563745	0.264236	0.0164888	0.896273	0.0437508	0.541603	0.576554	0.699454	0.417221	0.0543854	0.937151
NULL	0.922835		100533111	0.121837	-0.492691	-0.44163	-0.305368	-0.218774	-0.486817	-0.594218	0.758472	0.231352	0.276865	0.450334	0.586786	0.244333	0.158792	0.847007	0.380669	0.430983	0.601297	0.718387	0.395418	0.29288
NULL	0.899213		100533182	-0.680723	0.574268	0.610499	-0.0268445	0.235355	0.17674	0.629456	0.0850085	0.119048	0.0959074	0.941879	0.523701	0.636711	0.0909211	0.187065	0.238508	0.204316	0.965107	0.665812	0.75792	0.196572
NULL	0.88949		100533195	-0.049766	0.0826303	0.263625	-0.44	-0.619438	-0.120051	-0.199902	0.876288	0.796571	0.409129	0.181903	0.0657473	0.710303	0.539315	0.925058	0.872952	0.563876	0.322257	0.155089	0.812669	0.679405
NULL	0.836558		100533464	-0.374171	-0.304548	-0.476054	-0.0440605	-0.0577297	0.0327098	-0.0306763	0.0314599	0.0763002	0.00744217	0.791656	0.729629	0.844449	0.854316	0.0895744	0.172902	0.0290419	0.869708	0.826656	0.904889	0.911173
NULL	0.820771		100533483	-0.393609	-0.504756	-0.0481383	1.03869	0.0857767	0.28409	0.0415161	0.288058	0.175977	0.895211	0.00806829	0.814608	0.442268	0.909694	0.443096	0.314785	0.936562	0.0309291	0.885262	0.59391	0.94568
NULL	0.953382		100533975	-0.0729665	0.0680384	-0.0211405	-0.182371	-0.122327	0.148537	-0.0148867	0.577059	0.602999	0.871373	0.169179	0.352134	0.260323	0.909178	0.710459	0.731281	0.921947	0.306136	0.509022	0.412945	0.945261
NULL	0.987244		100534589	0.10245	0.298561	0.38445	-0.178036	-0.367134	0.128757	0.308245	0.799566	0.461051	0.342083	0.662516	0.376583	0.751242	0.45061	0.875156	0.611208	0.498792	0.777348	0.533062	0.841628	0.601508
NULL	0.896717		100616113	-1.49846	-0.695245	-0.0929249	0.238891	-0.369238	-0.922114	-0.91373	0.0207549	0.247437	0.866587	0.684408	0.540344	0.154819	0.150213	0.0651156	0.398843	0.918887	0.793382	0.680241	0.28759	0.281362
NULL	0.948486		100616256	0.960789	0.235395	-1.01362	-0.110785	0.334786	0.658392	-0.363091	0.0622702	0.637595	0.0533877	0.823894	0.502941	0.191962	0.470416	0.149006	0.75852	0.132795	0.891575	0.648047	0.334624	0.619491
NULL	0.792578		100616329	-0.0137582	0.0749021	-0.00755532	0.231547	0.335141	-0.0359053	0.331839	0.943611	0.699359	0.969031	0.235789	0.0899717	0.854465	0.0943584	0.966217	0.804316	0.981997	0.385504	0.194989	0.911253	0.201912
NULL	0.588922		100616387	-0.152581	0.203909	0.0092948	1.18034	0.431145	0.348637	-0.0761205	0.703958	0.609441	0.981305	0.00550326	0.282609	0.386622	0.849794	0.807744	0.736237	0.989145	0.0228279	0.43739	0.54243	0.908338
NULL	0.924598		100616400	-0.400941	-0.111816	0.0196556	0.306642	-0.43499	-0.365744	-0.356588	0.252888	0.744037	0.953869	0.369055	0.215707	0.299407	0.311938	0.404812	0.836508	0.972646	0.525643	0.362587	0.455074	0.46842
NULL	0.751303		100616414	0.428308	0.61582	-0.567419	-0.111002	0.707293	1.36112	0.0569719	0.424479	0.243754	0.30479	0.836975	0.186789	0.0129061	0.915501	0.57788	0.394775	0.460884	0.900139	0.328104	0.044991	0.949417
NULL	0.945526		100616439	0.301977	0.417798	-0.0397366	0.247492	0.370527	0.495789	0.116184	0.367355	0.215322	0.904863	0.458785	0.269872	0.145201	0.729806	0.523928	0.362073	0.942639	0.608994	0.423536	0.274661	0.826774
NULL	0.911813		100616483	0.636359	0.507272	-0.327777	0.292641	0.451649	0.699682	-0.385418	0.15637	0.256455	0.475438	0.513414	0.314242	0.122214	0.416916	0.289621	0.40876	0.624053	0.657039	0.47101	0.243095	0.570768
NULL	0.940425		100652736	0.285496	0.0843892	-0.641768	0.18138	-0.282482	0.252962	-0.126623	0.280317	0.748222	0.0213217	0.490771	0.290459	0.342074	0.636455	0.434803	0.839413	0.0664985	0.637395	0.44572	0.498791	0.75774
NULL	0.995123		100652758	0.0846875	0.275848	0.153566	-0.171782	0.0806055	0.0220238	0.0477658	0.731688	0.266883	0.534164	0.491194	0.744397	0.929173	0.847493	0.827992	0.42	0.674852	0.637764	0.836787	0.95763	0.906917
NULL	0.98177		100775104	-0.00729711	-0.00169833	0.326979	-0.190112	-0.323944	-0.250262	-0.0448245	0.979957	0.995298	0.259414	0.516245	0.27441	0.400504	0.878432	0.988309	0.997272	0.411965	0.659446	0.428274	0.55575	0.926236
NULL	0.781795		100847046	0.066784	-0.403116	-0.988513	-0.818598	-0.468482	-0.328762	-0.479195	0.880458	0.38044	0.0420127	0.0893098	0.31203	0.478393	0.308633	0.927441	0.53676	0.11125	0.193931	0.468523	0.626577	0.464981
NULL	0.887461		100861541	-0.900745	0.102089	0.0700753	0.32967	0.128514	0.647275	0.443679	0.0280267	0.781532	0.847576	0.368668	0.726122	0.0826264	0.230062	0.0819959	0.862983	0.906953	0.525246	0.824073	0.18335	0.379196
NULL	0.842537		100861548	-0.118969	0.0281002	-0.199474	0.161369	0.25823	0.0562279	0.1304	0.379434	0.834719	0.145465	0.23556	0.0622314	0.676346	0.335936	0.535789	0.898609	0.27501	0.385286	0.148954	0.787285	0.492684
NULL	0.930995		100873954	-0.745352	0.11864	0.139661	0.865243	0.0320033	0.705069	0.559653	0.216119	0.835119	0.804232	0.124063	0.95661	0.219718	0.323991	0.36303	0.89892	0.878273	0.245825	0.974284	0.367471	0.480996
NULL	0.993624		100874058	-0.370467	0.012208	0.192161	-0.0142271	-0.32825	0.0815635	0.0098812	0.199034	0.965474	0.497389	0.95979	0.253709	0.773504	0.972211	0.343002	0.979866	0.643079	0.976359	0.40575	0.857472	0.983843
NULL	0.76776		100874278	0.433165	0.502896	0.322615	0.50888	0.405132	0.296298	0.232085	0.166889	0.109232	0.298308	0.105193	0.195534	0.349317	0.462781	0.303242	0.224341	0.453891	0.218237	0.338884	0.506196	0.612735
NULL	0.643836		100874363	-0.167594	0.46822	0.283395	0.808893	0.897201	0.164025	0.149442	0.691033	0.253161	0.48729	0.0527448	0.0314265	0.696484	0.721893	0.798466	0.405168	0.634358	0.131608	0.0895001	0.802318	0.821137
NULL	0.494805		100885776	0.574503	0.461159	0.00203308	0.385021	0.69408	0.711364	0.495249	0.142667	0.236081	0.995328	0.323598	0.078559	0.072251	0.207087	0.271259	0.385826	0.997277	0.480593	0.176688	0.166046	0.352669
NULL	0.993463		100887750	-0.249523	-0.223731	-0.190731	-0.0161543	-0.127101	-0.123742	-0.0745393	0.258297	0.309041	0.383826	0.940814	0.561467	0.571903	0.73278	0.410712	0.465397	0.539936	0.964442	0.697592	0.706227	0.82879
NULL	0.753968		100996437	0.63836	0.897744	0.263079	0.423167	0.337368	1.09292	0.520281	0.214033	0.0802182	0.605579	0.410699	0.517803	0.035927	0.311875	0.360537	0.179438	0.733216	0.565199	0.660679	0.0989676	0.46837
NULL	0.709602		100996511	-0.609955	-1.13958	-0.625388	0.732498	-0.812177	-0.415864	-1.16908	0.340047	0.0858303	0.325001	0.240874	0.211583	0.516708	0.0816553	0.496949	0.188338	0.481959	0.391503	0.357738	0.659809	0.181764
NULL	0.988759		101060544	-0.104726	0.195831	0.0678767	-0.210761	-0.577803	0.139862	-0.237522	0.837497	0.690987	0.88719	0.683988	0.253368	0.77761	0.631223	0.900521	0.798432	0.931489	0.793132	0.405388	0.860261	0.753683
NULL	0.50048		101060691	0.0793408	0.0801402	0.191926	0.159464	0.183951	0.135868	0.231648	0.517097	0.512864	0.122613	0.19738	0.138796	0.271142	0.0653452	0.660119	0.656569	0.243629	0.341042	0.265969	0.424855	0.154426
NULL	0.511126		101410533	1.08218	0.700887	0.21401	-0.493744	-0.197648	0.577336	0.111596	0.00352012	0.0500251	0.542638	0.18461	0.585914	0.107624	0.755915	0.0160038	0.12649	0.682206	0.325582	0.717765	0.221857	0.845123
NULL	0.670279		101593348	0.667323	0.295376	0.583533	-0.626155	-0.276454	-1.09318	-0.218148	0.110751	0.478357	0.158623	0.163008	0.519783	0.0259687	0.614677	0.226599	0.626547	0.292622	0.298267	0.662422	0.0773748	0.740643
NULL	0.825508		101752399	0.181648	-0.0264378	-0.162781	0.0391057	0.0126311	-0.0967385	-0.481524	0.271197	0.871482	0.323352	0.810947	0.938379	0.555273	0.00591685	0.424888	0.922011	0.480366	0.882833	0.962889	0.692539	0.0242012
NULL	0.629383		101926911	-0.597001	0.445251	0.374677	-0.622114	-0.174226	0.774471	0.112193	0.105173	0.202363	0.279596	0.0917857	0.618128	0.0292269	0.748086	0.218232	0.347	0.43405	0.19789	0.743344	0.0846676	0.83932
NULL	0.994168		101926941	-0.0027123	-0.0612389	-0.349259	-0.137212	-0.0227409	-0.171522	-0.0552805	0.9916	0.808907	0.175959	0.589691	0.928242	0.503131	0.827802	0.995024	0.881462	0.31477	0.72058	0.95706	0.64824	0.894119
NULL	0.657134		101926963	0.456216	-1.81109	-0.897934	0.0100895	0.218098	-0.273468	-0.217254	0.333696	0.00117556	0.0702856	0.977761	0.641405	0.574364	0.63989	0.490615	0.00660068	0.162708	0.987132	0.761694	0.708309	0.760396
NULL	0.950295		101927021	-0.161171	0.38963	0.208688	-0.25955	0.00822684	-0.111993	-0.0498324	0.363913	0.0333785	0.241538	0.148998	0.962571	0.528144	0.778286	0.520627	0.0936609	0.39226	0.279707	0.978157	0.669523	0.860713
NULL	0.912475		101927111	-0.495509	0.291434	-0.0101946	-0.411112	-0.412786	-0.460169	-0.345623	0.19263	0.427904	0.97752	0.278504	0.280172	0.228858	0.361428	0.335445	0.580948	0.987038	0.432854	0.434704	0.377777	0.5181
NULL	0.99513		101927151	0.100983	0.0339688	-0.0100786	-0.147466	-0.0378487	-0.064116	-0.0433944	0.609366	0.863326	0.959158	0.45719	0.847888	0.746624	0.826394	0.736203	0.916801	0.975916	0.607472	0.907159	0.838358	0.893145
NULL	0.950665		101927167	-0.419751	0.34207	0.443661	0.588167	0.59822	0.282306	-0.128566	0.373001	0.445975	0.31805	0.199034	0.192281	0.534726	0.774541	0.529599	0.597325	0.474901	0.343002	0.335018	0.675374	0.858223
NULL	0.982721		101927178	-0.32902	-0.220987	0.19864	0.150238	-0.101684	-0.0334429	0.277268	0.156168	0.335805	0.384857	0.509752	0.655391	0.883239	0.228326	0.289398	0.492589	0.540899	0.653808	0.772021	0.929161	0.377232
NULL	0.970699		101927204	0.343446	0.160922	-0.0750942	0.185653	0.112583	0.27347	0.160231	0.133218	0.477324	0.740083	0.411453	0.617594	0.232666	0.480746	0.258361	0.625633	0.83382	0.565884	0.742942	0.38206	0.62851
NULL	0.968675		101927279	-0.123192	0.201735	-0.220852	0.332308	0.587059	-0.171856	0.0189656	0.734311	0.575654	0.542395	0.363158	0.109823	0.644458	0.957728	0.829894	0.709368	0.682009	0.519884	0.225183	0.763734	0.97494
NULL	0.943358		101927415	-0.385031	-0.135874	-0.210188	0.469808	0.0416716	-0.551102	-0.505294	0.361294	0.741788	0.608519	0.247727	0.920417	0.20339	0.241224	0.518036	0.834985	0.735548	0.399145	0.9523	0.348226	0.391913
NULL	0.950661		101927550	-0.0567104	-0.0790628	-0.038997	-0.189187	-0.193107	-0.272102	0.131363	0.782056	0.699856	0.84847	0.360944	0.351013	0.194956	0.522985	0.863302	0.804724	0.907509	0.517662	0.507879	0.338184	0.665194
NULL	0.782923		101927559	0.343088	-0.155624	-0.486403	0.504394	0.689965	0.261744	0.0539697	0.304996	0.647028	0.15967	0.133427	0.0424329	0.436514	0.873644	0.461102	0.765682	0.293973	0.258679	0.112084	0.588907	0.923304
NULL	0.987255		101927560	0.923188	0.79193	0.603777	-0.344418	-0.17983	-0.338811	-0.563694	0.142703	0.20834	0.334223	0.608303	0.786161	0.616704	0.416431	0.271301	0.354126	0.491114	0.73535	0.866033	0.74222	0.570323
NULL	0.557342		101927572	0.0361276	-0.159688	-0.817736	-0.930997	-1.08398	0.301833	-1.06668	0.949273	0.77618	0.162604	0.126033	0.0762787	0.593515	0.0916333	0.969949	0.859292	0.297781	0.248526	0.172878	0.723603	0.197646
NULL	0.966669		101927599	-0.249809	0.480528	-0.0904766	-0.149096	0.0359252	0.297487	0.372004	0.317362	0.183232	0.717849	0.54865	0.88213	0.407249	0.137409	0.474203	0.323828	0.818043	0.687193	0.928568	0.56213	0.264152
NULL	0.699182		101927612	-0.087362	-0.983664	-0.602545	0.391241	0.0655625	-0.0815402	-0.460255	0.793591	0.00799352	0.084645	0.241315	0.844471	0.808958	0.18532	0.870965	0.0307131	0.186517	0.39201	0.9049	0.881499	0.326393
NULL	0.992609		101927621	0.364738	0.112133	0.141904	-0.0599679	-0.138021	0.266556	0.155969	0.255145	0.725906	0.656658	0.855262	0.671948	0.414541	0.632937	0.407292	0.823944	0.772923	0.911796	0.784158	0.568567	0.754921
NULL	0.468252		101927655	0.453581	0.243685	-0.218065	0.249521	0.119032	0.75639	-0.219836	0.0786489	0.33698	0.391295	0.325982	0.637642	0.00514106	0.392959	0.176835	0.493774	0.547009	0.482919	0.758565	0.021643	0.548505
NULL	0.900286		101927755	0.0662272	0.0991346	-0.0969993	-0.807038	-0.286223	-0.13886	-0.156146	0.830669	0.747339	0.914721	0.0173875	0.517441	0.771515	0.718252	0.896067	0.838878	0.948894	0.0566676	0.660398	0.856079	0.818348
NULL	0.935036		101927765	0.0439649	-0.0652688	-0.32081	-0.460631	-0.523813	-0.0761913	-0.177401	0.891477	0.842145	0.332364	0.165919	0.119025	0.817967	0.593711	0.934232	0.903436	0.489227	0.302017	0.238467	0.887508	0.72378
NULL	0.712157		101927957	-1.14905	-0.123091	0.253267	-0.138819	-0.213357	0.515523	1.04956	0.0135487	0.770064	0.543279	0.7421	0.613805	0.222144	0.0158274	0.046721	0.855098	0.682749	0.835189	0.740017	0.370201	0.0526749
NULL	0.970021		101928062	-0.201297	-0.629378	-0.495268	0.387104	0.0716733	-0.0120545	-0.369113	0.571098	0.0886249	0.171286	0.273321	0.839813	0.971751	0.308577	0.705654	0.192867	0.30872	0.427084	0.902051	0.983674	0.464943
NULL	0.972365		101928085	-0.520149	-0.137895	-0.00388155	-0.0866159	-0.182505	-0.432829	-0.288677	0.10873	0.657209	0.988256	0.780089	0.558672	0.181376	0.363692	0.223589	0.773332	0.993242	0.86204	0.695204	0.321596	0.520403
NULL	0.845822		101928153	0.318292	1.05067	1.08167	0.264594	0.554258	0.205469	0.188763	0.512586	0.0332952	0.0285843	0.586012	0.250908	0.683481	0.702551	0.656325	0.0934856	0.0832532	0.717838	0.402574	0.792771	0.806798
NULL	0.681089		101928295	0.0851851	0.563553	0.45913	-0.0172454	0.194189	0.461577	0.517885	0.766742	0.053642	0.112239	0.952637	0.499149	0.114113	0.0770695	0.852784	0.133263	0.22881	0.971891	0.644701	0.231495	0.17418
NULL	0.589316		101928378	0.240838	0.138955	-0.65031	0.290288	0.346755	0.624457	-0.0489024	0.381071	0.612897	0.0258303	0.291238	0.209758	0.0283173	0.860224	0.53736	0.739288	0.07705	0.446628	0.355719	0.0826394	0.914994
NULL	0.551696		101928649	-0.135262	-0.228811	-0.580758	0.170117	-0.0774537	-0.109303	-0.620432	0.555769	0.323323	0.0163033	0.458691	0.735352	0.635844	0.0114591	0.692924	0.48035	0.053898	0.608894	0.830632	0.757283	0.0409603
NULL	0.617695		101928650	-0.110661	-0.395422	-0.0431663	-0.163596	-0.0643316	-1.30915	-0.705998	0.787752	0.349654	0.919779	0.695788	0.880453	0.00797697	0.127794	0.867108	0.506523	0.951932	0.801878	0.927441	0.0306675	0.250967
NULL	0.792201		101928689	0.156014	-0.168411	0.19698	-0.654298	-0.742563	-0.18984	-0.385831	0.683008	0.661556	0.604988	0.109124	0.0755167	0.631643	0.342338	0.792434	0.776625	0.732874	0.224191	0.171583	0.754008	0.498995
NULL	0.995207		101928736	0.0942986	-0.124625	-0.256072	0.0338826	0.202567	0.0328819	-0.0506309	0.705276	0.618447	0.309363	0.89217	0.417179	0.896382	0.840008	0.808874	0.743562	0.465729	0.934701	0.571032	0.937235	0.902161
NULL	0.624982		101928767	0.239065	0.656011	0.303418	-0.603539	-0.862013	0.482774	0.587109	0.593095	0.139787	0.490018	0.207768	0.081754	0.277537	0.186831	0.723263	0.267218	0.636762	0.353439	0.181916	0.431724	0.328139
NULL	0.712963		101928784	-0.0100034	0.0180588	0.0317465	-0.238439	-1.03419	-0.56172	-0.652542	0.982211	0.965379	0.94217	0.60149	0.0371117	0.250519	0.176216	0.989576	0.979831	0.965313	0.729987	0.101344	0.40214	0.315071
NULL	0.95539		101928913	-0.290822	-0.118509	0.290468	0.475251	0.0989942	-0.265592	0.230083	0.352917	0.698868	0.33814	0.122713	0.745203	0.398812	0.453826	0.509835	0.803995	0.494944	0.243773	0.837373	0.554155	0.604497
NULL	0.888389		101929066	0.250502	-0.481579	-0.41702	-0.393866	-0.0406897	-0.648724	-0.540529	0.516894	0.230763	0.300315	0.321041	0.918076	0.115146	0.182466	0.659978	0.379996	0.456035	0.477934	0.950859	0.232938	0.322978
NULL	0.415955		101929147	0.057361	0.315424	0.294775	0.237732	0.0998989	0.177537	0.168348	0.692556	0.03578	0.0484541	0.108124	0.492286	0.226738	0.251148	0.79936	0.0986804	0.123532	0.222634	0.638592	0.375466	0.402798
NULL	0.989077		101929639	-0.413632	-0.549808	-0.498057	0.0300129	-0.00560918	-0.7367	0.148231	0.407824	0.280348	0.316137	0.950784	0.988802	0.168213	0.763406	0.562727	0.434824	0.472952	0.970735	0.993615	0.304827	0.85042
NULL	0.857		101929709	-0.242564	0.131415	0.435672	0.257557	-0.208207	-0.16503	0.0642588	0.199182	0.48007	0.0236911	0.170534	0.268609	0.380406	0.730302	0.343183	0.627959	0.0721735	0.307829	0.422032	0.536743	0.827074
NULL	0.939317		101929715	-0.255032	0.358771	-0.384569	-0.586675	0.00674566	-0.267758	-1.17902	0.648191	0.516305	0.502845	0.300775	0.990859	0.650466	0.0550602	0.766463	0.659486	0.647975	0.45657	0.994621	0.768214	0.135927
NULL	0.967031		101930071	0.633278	0.396896	-0.528133	0.265876	0.250224	0.30616	-0.518381	0.140277	0.356487	0.227981	0.532593	0.556836	0.477662	0.245455	0.267944	0.513262	0.376868	0.673437	0.693686	0.625968	0.396684
NULL	0.858016		102060282	1.04793	1.20221	0.190367	0.336113	0.640178	1.32275	0.290141	0.112298	0.066687	0.772575	0.610838	0.330562	0.0460089	0.664773	0.228875	0.156685	0.856829	0.737495	0.487477	0.118904	0.779085
NULL	0.541229		102465248	0.370718	0.306072	0.0245551	0.746387	0.88493	0.548655	0.259149	0.386579	0.474051	0.954372	0.0855521	0.0434288	0.204423	0.546874	0.542392	0.62279	0.972985	0.187925	0.114046	0.349471	0.685705
NULL	0.985414		102465483	0.349417	0.618419	0.0163499	0.0235406	0.135333	0.577943	0.127848	0.378191	0.118155	0.967026	0.953055	0.734984	0.150004	0.752308	0.534627	0.23727	0.980761	0.972164	0.830382	0.281045	0.842487
NULL	0.959177		102465499	-0.658775	0.310971	-0.317701	0.399787	0.653721	0.533029	-0.114505	0.223142	0.531252	0.535674	0.418734	0.185679	0.288187	0.825879	0.371323	0.672321	0.676161	0.572626	0.326849	0.443231	0.892837
NULL	0.983715		102465667	0.440383	0.0512322	-0.606581	0.0893534	-0.21728	0.602968	-0.176205	0.313281	0.906418	0.182782	0.83819	0.623823	0.175403	0.700967	0.469855	0.943779	0.323318	0.901006	0.74782	0.314041	0.805627
NULL	0.991353		102465668	0.360981	0.265292	0.405116	-0.528086	-0.341784	-0.236778	0.0492708	0.513764	0.629285	0.45561	0.366202	0.551458	0.68088	0.930479	0.657354	0.752155	0.606061	0.522815	0.689376	0.79086	0.958307
NULL	0.96803		102465976	0.251052	0.0443953	-0.286115	-0.210363	0.0608898	0.36395	0.0722426	0.279967	0.847215	0.220984	0.365487	0.791664	0.122801	0.754589	0.43448	0.906736	0.368895	0.522132	0.869708	0.243898	0.844146
NULL	0.970705		102466747	0.493776	0.211293	0.166385	-0.313049	0.335422	-0.139776	-0.819776	0.307205	0.662871	0.729703	0.531645	0.488532	0.782641	0.129225	0.463537	0.777585	0.826725	0.672634	0.635404	0.863706	0.252979
NULL	0.878574		102466748	0.556536	-0.500989	-0.480128	0.834816	0.111725	0.366514	-0.601881	0.221531	0.303929	0.31677	0.0671685	0.808237	0.429668	0.231774	0.369548	0.459962	0.473552	0.157475	0.88108	0.582513	0.381103
NULL	0.989864		102606465	-0.566862	0.084374	0.155036	-0.259509	-0.0326967	0.0589964	0.187169	0.041011	0.749778	0.557974	0.33556	0.902731	0.824383	0.482187	0.109245	0.840548	0.694666	0.492375	0.941307	0.891824	0.629871
NULL	0.971282		102723510	-0.266545	0.738327	0.515035	-0.284593	-0.103591	-0.366502	0.0509933	0.482803	0.0508496	0.166696	0.453431	0.782581	0.34443	0.893052	0.630447	0.128035	0.302964	0.604151	0.86366	0.501209	0.935214
NULL	0.910473		102724077	0.0155984	-0.391258	-0.308696	-0.0447815	-0.011311	-1.304	-0.602487	0.974597	0.442402	0.537333	0.927721	0.981773	0.026583	0.261853	0.985158	0.594049	0.677682	0.956824	0.989372	0.0787573	0.414714
NULL	0.951776		102724105	-0.129007	0.136874	0.275801	0.447652	-0.404039	0.367884	0.61885	0.789231	0.775469	0.964491	0.351103	0.412663	0.448582	0.201866	0.868195	0.858855	0.979277	0.507957	0.567026	0.599651	0.346447
NULL	0.83709		102724224	-0.538272	0.0821287	0.490973	0.0674805	-0.0791415	0.544293	0.84454	0.174754	0.828417	0.191718	0.858305	0.836182	0.153586	0.0288503	0.313238	0.894544	0.334343	0.91385	0.899635	0.286029	0.0838392
NULL	0.985797		102724316	0.051332	0.0411337	-0.0187216	-0.0747701	-0.0267366	-0.157556	-0.0953394	0.709545	0.765231	0.891822	0.588526	0.8461	0.258128	0.490602	0.812014	0.851656	0.934451	0.719708	0.906084	0.410564	0.637285
NULL	0.53249		102724827	0.202702	-0.209285	0.142656	0.146272	0.388655	0.328827	0.380625	0.351842	0.339095	0.509172	0.499458	0.0787876	0.135332	0.0853711	0.508744	0.495989	0.653325	0.644973	0.177075	0.261327	0.187641
NULL	0.970194		102725509	0.0154975	0.117112	0.0203708	0.0813155	0.00406215	-0.0938313	0.735452	0.965755	0.735804	0.953771	0.8152	0.991991	0.789115	0.0383546	0.980069	0.830959	0.972557	0.885643	0.995264	0.868115	0.10383
NULL	0.994337		103021295	-0.232667	0.0971903	0.17054	-0.184428	-0.157589	0.00264213	0.0971403	0.407125	0.727878	0.540968	0.509986	0.573577	0.99239	0.727694	0.562036	0.825341	0.680824	0.654041	0.707617	0.995448	0.825229
NULL	0.9405		103689912	0.0291039	0.169243	-0.362495	0.143563	-0.0781692	-0.0517584	-0.69502	0.922027	0.5706	0.231399	0.629764	0.793201	0.862834	0.0279584	0.953319	0.705178	0.380688	0.752525	0.870703	0.91651	0.0818259
NULL	0.968886		104355295	-0.620006	0.699102	0.130262	0.0356079	0.239689	0.229691	0.209947	0.0635569	0.0311739	0.679432	0.911105	0.448438	0.470241	0.508257	0.151268	0.0889316	0.789765	0.946569	0.599492	0.619328	0.652574
NULL	0.991833		10638	-0.121002	-0.294114	-0.0108095	-0.034397	-0.0632314	-0.156574	0.216231	0.621209	0.235858	0.9645	0.888219	0.796425	0.524828	0.37928	0.74576	0.385572	0.979277	0.932176	0.872839	0.666748	0.535692
NULL	0.977579		10748	-1.30606	-0.323171	0.0772274	-0.0742079	-0.813279	0.337813	-0.597861	0.0580446	0.607862	0.900067	0.904393	0.210979	0.590966	0.35706	0.141441	0.734989	0.939448	0.942376	0.357091	0.721587	0.513755
NULL	0.764368		10984	-0.52389	-0.462667	-0.283206	1.04803	0.0682937	-0.196121	-0.359997	0.183613	0.240661	0.463827	0.0101862	0.859241	0.615235	0.362944	0.324282	0.391235	0.613713	0.0372819	0.91439	0.741087	0.519647
NULL	0.971963		11191	-0.570121	0.304105	0.536151	0.119216	-0.117921	-0.0593202	0.102151	0.0371902	0.247348	0.045754	0.648321	0.652456	0.822304	0.696044	0.101519	0.398752	0.118482	0.766558	0.769754	0.89058	0.80205
NULL	0.979776		114043	0.220645	-0.270499	-0.332577	1.27317	0.55049	0.0766708	0.0685785	0.763874	0.715098	0.64585	0.10436	0.465273	0.919284	0.927945	0.85077	0.816135	0.76487	0.21704	0.614908	0.951613	0.956943
NULL	0.930074		114814	-0.281045	-0.427634	-0.770683	-0.436292	-0.00628799	-0.388028	-0.412421	0.463409	0.272715	0.0539513	0.259904	0.987218	0.321814	0.290244	0.613311	0.426508	0.133826	0.412476	0.992542	0.478768	0.445495
NULL	0.52079		116937	-0.159629	0.303929	0.283283	-0.512225	0.415159	0.801627	0.462975	0.670712	0.415058	0.445368	0.190542	0.267038	0.0368435	0.219661	0.783204	0.569091	0.59676	0.332884	0.420176	0.100811	0.367383
NULL	0.939253		116938	-0.0567425	0.589616	0.130567	-0.332361	0.352451	0.312007	0.0706313	0.849496	0.0544463	0.663422	0.283256	0.242959	0.304672	0.817093	0.908126	0.134746	0.777996	0.438086	0.393902	0.460741	0.887002
NULL	0.812619		1197	0.15042	0.152587	0.109767	0.0706616	0.186225	0.173656	0.42135	0.418805	0.412017	0.553358	0.702955	0.317769	0.352593	0.0287928	0.572692	0.566475	0.690888	0.807057	0.474614	0.509481	0.0837072
NULL	0.901583		128439	0.0535339	0.230551	-0.148259	-0.141332	-0.0200362	0.322365	0.155988	0.746153	0.170019	0.373113	0.396207	0.903761	0.059008	0.349721	0.8381	0.30725	0.529712	0.551712	0.941945	0.143224	0.506591
NULL	0.969818		129790	-0.189111	0.666604	0.447461	0.000447659	0.189105	-0.147156	1.03797	0.721778	0.210958	0.405374	0.998697	0.722626	0.784191	0.057249	0.821045	0.357067	0.560274	0.999244	0.821627	0.864708	0.140014
NULL	0.488522		1416	-0.0882345	0.123098	-0.0958136	-0.139273	-0.104947	0.261834	0.183368	0.45664	0.300788	0.418931	0.243283	0.37688	0.032775	0.127543	0.60701	0.456582	0.572831	0.394249	0.533335	0.0923268	0.250658
NULL	0.7507		144486	-0.0105639	0.327933	0.00257339	0.531049	0.376101	0.428636	0.319532	0.974096	0.30257	0.992738	0.096879	0.236005	0.184871	0.321402	0.984907	0.458475	0.995676	0.205748	0.385734	0.325887	0.478302
NULL	0.974153		144571	-0.116935	-0.14944	-0.215339	0.292781	0.0730745	0.40742	0.646243	0.813676	0.991268	0.9121	0.531487	0.877385	0.378195	0.164569	0.884613	0.994847	0.947268	0.672503	0.925684	0.534627	0.300223
NULL	0.990239		147525	-0.311454	-0.199764	-0.428425	-0.236898	0.323816	-0.215218	-0.018879	0.424626	0.604099	0.276321	0.541185	0.397694	0.58122	0.960563	0.57802	0.732162	0.43044	0.680948	0.553133	0.713978	0.976874
NULL	0.972361		148189	0.424315	0.446826	0.278941	0.0882994	0.103463	0.286327	-0.174618	0.114089	0.0971676	0.292877	0.737903	0.694967	0.285293	0.513999	0.231475	0.206175	0.448319	0.832361	0.801216	0.440114	0.65757
NULL	0.987286		148645	-0.178518	0.400112	-0.193414	-0.577273	-0.300484	0.24201	0.0991214	0.722894	0.42971	0.695277	0.260334	0.551324	0.636791	0.850505	0.821788	0.582554	0.801433	0.412956	0.689274	0.757961	0.908778
NULL	0.989952		148709	0.744809	0.253468	-0.0267001	0.280846	0.141145	-0.214891	0.174694	0.0447148	0.494652	0.945109	0.448545	0.702037	0.580668	0.642804	0.116559	0.640617	0.967048	0.599609	0.806418	0.713516	0.76264
NULL	0.612682		150197	0.754069	0.229667	-0.374536	0.783392	0.435271	0.646196	-1.00549	0.127033	0.647106	0.466217	0.112768	0.379588	0.196168	0.0794001	0.249944	0.765721	0.61572	0.229592	0.53594	0.339697	0.178093
NULL	0.983747		150381	0.0124669	0.120381	0.109632	-0.0622443	-0.16919	0.145385	0.252871	0.956908	0.605958	0.637802	0.787947	0.46757	0.532776	0.281612	0.974506	0.733481	0.758699	0.867253	0.616942	0.673607	0.436301
NULL	0.483144		150384	0.827349	0.682287	0.644612	-0.481751	-0.356202	0.465833	0.13182	0.0145005	0.0423678	0.0533225	0.16535	0.299947	0.698624	0.694655	0.0492712	0.111951	0.132677	0.301292	0.455662	0.803753	0.800973
NULL	0.89294		150759	-0.725734	-0.0687307	0.282982	-0.0565529	-0.869283	-0.234854	-0.199763	0.0512345	0.846128	0.4241	0.87313	0.021906	0.512631	0.576318	0.12874	0.906085	0.577475	0.923059	0.0679362	0.656366	0.709889
NULL	0.831627		151278	0.186428	0.132767	0.0210787	0.249611	0.589601	-0.321974	-0.36409	0.553435	0.67351	0.947005	0.427303	0.0649426	0.323436	0.265016	0.690948	0.78534	0.968465	0.580414	0.153755	0.48043	0.417957
NULL	0.948705		151477	0.300392	0.0658909	0.49103	-0.142677	0.341638	0.912617	0.306327	0.547859	0.895436	0.312652	0.77499	0.48874	0.0647317	0.540681	0.68655	0.936659	0.469188	0.85857	0.635582	0.153361	0.68056
NULL	0.881644		152302	0.337482	0.362812	-0.0818207	-0.14834	-0.00125872	0.249707	-0.18784	0.0543956	0.0395323	0.630802	0.386336	0.99406	0.149431	0.275442	0.134657	0.106242	0.753365	0.542184	0.996504	0.280243	0.429445
NULL	0.929077		154442	-0.353668	0.211902	0.43696	-0.14334	-0.446225	-0.0834699	0.465163	0.265602	0.494596	0.161649	0.645882	0.163675	0.789861	0.14033	0.418595	0.640578	0.296591	0.764884	0.299133	0.868622	0.268013
NULL	0.912095		158960	0.0735316	0.368152	-0.127009	-0.269311	-0.289756	0.018925	-0.146721	0.705514	0.0665065	0.51557	0.175707	0.146347	0.922221	0.456259	0.809062	0.156349	0.658896	0.314434	0.276227	0.953405	0.606627
NULL	0.617017		171022	0.512023	1.07139	0.00475663	0.258014	0.702885	0.479244	-0.223493	0.175235	0.00712278	0.98951	0.491763	0.0651381	0.207167	0.558294	0.313861	0.0280357	0.993989	0.638218	0.154093	0.35274	0.694895
NULL	0.933895		171423	-0.321216	-0.180943	-0.132553	0.17128	0.109107	0.0356705	0.31983	0.0805952	0.316637	0.461996	0.341984	0.542985	0.841936	0.0814892	0.180086	0.473434	0.612084	0.498719	0.682486	0.903341	0.181549
NULL	0.98075		172	-0.106745	-0.0692089	-0.25286	0.195227	-0.0599896	0.0533401	-0.17944	0.55799	0.703738	0.17088	0.287304	0.741519	0.769302	0.327832	0.694673	0.807616	0.308191	0.442307	0.834852	0.854487	0.484874
NULL	0.878017		196872	-0.219187	0.14841	-0.35122	0.245286	0.518319	0.0935858	-0.272274	0.416805	0.578968	0.197108	0.36007	0.058112	0.727598	0.318859	0.570689	0.712023	0.340735	0.516813	0.141567	0.825169	0.475707
NULL	0.843948		196968	0.395842	0.838219	-0.00420141	-0.0804128	0.466402	1.22876	0.381178	0.451464	0.114572	0.993686	0.878344	0.376299	0.0217097	0.472001	0.602374	0.232158	0.996243	0.926195	0.532854	0.0674536	0.620858
NULL	0.905476		197187	0.452842	-0.0390236	-0.490804	-0.347546	0.00967959	-0.160162	-0.538471	0.116753	0.89136	0.0924771	0.231526	0.972489	0.57719	0.0685096	0.235149	0.934187	0.199031	0.380845	0.983934	0.710587	0.159702
NULL	0.927982		202020	-0.1785	-0.0112396	-0.182385	0.224626	0.325368	-0.210375	0.118467	0.414317	0.957712	0.401088	0.300985	0.137441	0.339899	0.585272	0.568364	0.974935	0.556297	0.456767	0.264194	0.496783	0.717239
NULL	0.882674		202181	-0.310773	-0.25491	0.0980014	0.406875	-0.0957286	-0.517205	-0.865237	0.473178	0.555758	0.817452	0.340463	0.824909	0.24618	0.0597845	0.621964	0.692921	0.887171	0.497219	0.892206	0.397443	0.144628
NULL	0.979446		203414	-0.445373	-0.200364	-0.212769	0.171687	0.0833182	0.229304	0.198087	0.0834031	0.424063	0.394873	0.488868	0.736801	0.358692	0.426959	0.184583	0.57744	0.550424	0.635688	0.83163	0.515473	0.580105
NULL	0.461515		206426	0.152081	0.911735	0.86008	-0.234983	0.274416	0.707003	0.447148	0.706465	0.0268925	0.0355322	0.567743	0.496606	0.0848208	0.273349	0.809742	0.0794636	0.0981811	0.702785	0.642335	0.186775	0.427096
NULL	0.985831		220594	0.152134	-0.099489	0.335398	0.114584	-0.294462	-0.0516491	0.716022	0.75549	0.837141	0.484178	0.812079	0.554307	0.924866	0.157823	0.844861	0.900248	0.631605	0.8836	0.691768	0.954939	0.291568
NULL	0.984787		220729	0.0724571	-0.212645	-0.151084	0.0918599	0.16002	-0.0457122	0.050294	0.631643	0.166208	0.320743	0.543691	0.293122	0.762491	0.739584	0.754008	0.302361	0.477615	0.683063	0.448545	0.849785	0.833391
NULL	0.907477		220906	-0.374743	-0.0585364	-0.0034858	0.144006	0.0659831	0.0934221	0.339949	0.0281326	0.720534	0.982992	0.38065	0.686772	0.568299	0.0443369	0.0822289	0.820092	0.990059	0.536993	0.795304	0.703249	0.115789
NULL	0.95532		220979	-0.224772	0.726362	0.508305	0.331599	0.0638885	0.370207	0.773614	0.64572	0.152367	0.294118	0.494449	0.895809	0.447963	0.121375	0.764766	0.284392	0.449566	0.640447	0.936896	0.599103	0.241883
NULL	0.970032		23285	-0.589192	0.225706	0.766057	0.500574	-0.465636	0.157353	0.3235	0.237498	0.636114	0.109129	0.298734	0.343858	0.745413	0.500516	0.387496	0.75749	0.224192	0.454316	0.50058	0.83755	0.645934
NULL	0.989686		246181	-0.371654	0.0972116	0.0109457	-0.267936	-0.117446	-0.478393	0.0778771	0.376107	0.809961	0.978643	0.521564	0.776478	0.27408	0.850253	0.532637	0.882165	0.987578	0.663914	0.859544	0.42791	0.908658
NULL	0.933807		253039	-0.341736	-0.119935	0.0071289	0.33236	0.117236	-0.357184	-0.178354	0.175512	0.62937	0.977031	0.188855	0.63731	0.158608	0.474973	0.314208	0.752226	0.986702	0.33068	0.758272	0.2926	0.62363
NULL	0.984234		253264	0.0846696	-0.461272	-0.156929	-0.559499	0.243778	-0.287063	0.165456	0.858402	0.33172	0.740651	0.245433	0.619418	0.547442	0.726026	0.913894	0.488598	0.834287	0.396673	0.744351	0.686203	0.824017
NULL	0.984538		253724	-0.182022	0.655644	0.615025	-0.21129	-0.114933	-0.144798	0.143781	0.636721	0.0842633	0.101815	0.58693	0.765162	0.714313	0.707295	0.75792	0.185934	0.213254	0.718522	0.8516	0.815537	0.810255
NULL	0.52735		254128	-0.271762	0.171213	0.177049	-0.399542	-0.233734	-0.356645	-0.136453	0.175768	0.388333	0.372698	0.0507477	0.243009	0.0801115	0.492612	0.314521	0.544114	0.529308	0.127861	0.393963	0.179262	0.638853
NULL	0.967966		255082	-0.433447	0.332087	0.23281	0.41996	-0.018813	-0.118513	0.524456	0.251533	0.359074	0.517185	0.246974	0.958831	0.749045	0.152107	0.403227	0.515827	0.660193	0.398302	0.97571	0.839968	0.284043
NULL	0.995663		255512	-0.402813	0.55476	0.483485	0.361154	0.0539668	0.0240309	-0.0183816	0.429104	0.254704	0.319309	0.459123	0.9129	0.961631	0.971481	0.582041	0.406798	0.476129	0.60928	0.947734	0.977571	0.983498
NULL	0.988056		257358	0.0730111	0.12586	0.0121072	-0.0798649	0.0745046	-0.378254	-0.18273	0.809401	0.677475	0.968119	0.791504	0.806428	0.223564	0.550124	0.881832	0.788169	0.981472	0.869639	0.879862	0.371757	0.688299
NULL	0.96046		25786	0.0521953	0.135227	0.0101854	-0.242233	-0.144241	0.161022	0.155235	0.787423	0.486088	0.958037	0.218895	0.459492	0.409126	0.426218	0.866884	0.633279	0.975161	0.366449	0.609623	0.563876	0.579497
NULL	0.699956		26134	-0.423681	-0.324177	0.0413146	-0.124189	-0.413647	-0.74614	-0.56923	0.239285	0.365146	0.906767	0.726062	0.250316	0.0464362	0.121091	0.389664	0.521852	0.943963	0.824031	0.401921	0.119732	0.241503
NULL	0.945214		26148	-0.0927489	-0.326975	0.176074	0.091051	-0.103931	-0.342575	-0.0447587	0.618107	0.0869552	0.345124	0.62417	0.577221	0.0748505	0.810163	0.743338	0.190172	0.501947	0.748032	0.710606	0.170497	0.882297
NULL	0.589509		2630	0.259959	0.0708227	-0.123072	-0.331528	-0.194012	-0.156036	-0.443387	0.201028	0.724319	0.541103	0.107276	0.338066	0.440604	0.0345537	0.34545	0.822874	0.680906	0.221411	0.494895	0.592496	0.0961235
NULL	0.7835		26776	0.525242	0.213144	-0.0326399	-0.608169	-0.933582	-0.298091	-0.771938	0.286001	0.666449	0.944896	0.248202	0.0807721	0.563763	0.145125	0.440917	0.780174	0.966881	0.399665	0.180413	0.699458	0.274555
NULL	0.683386		26780	-0.040493	0.786988	0.396581	-0.586968	0.570546	0.107176	0.690501	0.921572	0.0536285	0.323999	0.176122	0.160994	0.796208	0.0922511	0.953055	0.133237	0.481001	0.314963	0.295742	0.872731	0.198653
NULL	0.846918		26781	-0.0808477	-0.175769	-0.0320665	-0.354351	-0.115164	-0.234684	-0.389973	0.728252	0.452233	0.88989	0.13643	0.621149	0.320189	0.104158	0.825631	0.603102	0.933176	0.262832	0.74572	0.477024	0.216746
NULL	0.912567		26784	0.982132	0.152657	-0.0689201	-0.42186	0.332446	1.12773	0.0527537	0.0572854	0.770257	0.895539	0.44069	0.522423	0.0310748	0.921682	0.140073	0.855264	0.936667	0.59256	0.664693	0.0887198	0.953124
NULL	0.617714		26790	4.24e-05	0.194509	0.344989	-0.120367	-0.116616	0.0331777	0.477757	0.999799	0.259106	0.0499581	0.48349	0.496748	0.846207	0.00840049	0.99986	0.411624	0.126384	0.631089	0.642464	0.90614	0.0319311
NULL	0.578473		26800	-0.172325	-0.0361127	-0.178733	-0.192055	-0.740086	-0.83669	-0.309929	0.637909	0.921004	0.622583	0.601684	0.0562239	0.0354283	0.405933	0.758766	0.952662	0.746852	0.730112	0.138111	0.097958	0.560781
NULL	0.503013		26814	-0.392806	0.315957	0.704376	-0.689278	-0.232917	-0.539151	0.182642	0.236212	0.324239	0.0307683	0.0458054	0.477203	0.116739	0.571451	0.385989	0.481248	0.0880469	0.118558	0.625524	0.235131	0.705865
NULL	0.96068		26816	0.114097	-0.110529	-0.176179	-0.785822	0.002708	0.0310364	-0.543608	0.784344	0.793114	0.674749	0.082806	0.995312	0.941851	0.225182	0.864778	0.870702	0.786196	0.183658	0.997275	0.96509	0.373694
NULL	0.992004		280655	-0.230285	-0.472886	-0.222943	-0.151465	-0.0217832	-0.357408	0.0805417	0.520897	0.194434	0.529072	0.668024	0.951424	0.324331	0.819839	0.663355	0.337565	0.670295	0.78125	0.971113	0.481317	0.888757
NULL	0.907713		282997	-0.0383234	-0.152333	-0.0848203	0.227206	0.329684	-0.404364	-0.644122	0.918069	0.680695	0.814351	0.539597	0.373401	0.28683	0.0971507	0.950859	0.790712	0.885118	0.679621	0.529949	0.441809	0.206149
NULL	0.730542		283345	0.505565	0.100743	0.0801341	0.390608	0.466443	0.409141	0.259616	0.0862696	0.727269	0.780798	0.180086	0.111706	0.162919	0.373599	0.189047	0.824931	0.862486	0.319996	0.228047	0.298154	0.530163
NULL	0.953783		283551	0.189413	0.509907	0.358017	0.306165	0.215528	0.102154	0.0103074	0.455098	0.0501124	0.161665	0.233483	0.396999	0.687677	0.967542	0.605665	0.126648	0.296609	0.382968	0.552505	0.796039	0.981069
NULL	0.986154		283596	0.0639585	-0.0860219	-0.550543	0.0137255	-0.106378	-0.024132	-0.131011	0.754729	0.675554	0.0114544	0.946479	0.604449	0.906983	0.527027	0.844273	0.786794	0.0409503	0.968072	0.732468	0.944104	0.668632
NULL	0.951624		283624	-0.512476	-0.281916	0.365989	0.590374	-0.00749897	0.144106	0.337141	0.139162	0.40842	0.283827	0.0885625	0.982212	0.671847	0.322661	0.266396	0.563306	0.438658	0.192767	0.989576	0.784094	0.479683
NULL	0.977357		283692	0.279185	-0.203475	0.152668	0.488902	0.575513	0.45714	-0.221545	0.623137	0.728696	0.788214	0.383818	0.305771	0.424271	0.711043	0.747349	0.825941	0.867394	0.539935	0.461921	0.577658	0.813181
NULL	0.904486		283755	0.188558	0.812557	0.360282	0.64994	0.764423	0.270258	0.327935	0.707653	0.11397	0.464746	0.202165	0.132889	0.594216	0.512925	0.810498	0.231288	0.614487	0.346775	0.257919	0.72413	0.656603
NULL	0.986427		283922	0.0638883	-0.0937976	-0.367751	-0.0831655	0.413034	-0.0194913	-0.0478685	0.812596	0.728821	0.180846	0.758108	0.131222	0.942709	0.860234	0.883904	0.826025	0.32095	0.846715	0.255649	0.96563	0.914994
NULL	0.994355		283932	-0.012071	0.234923	0.149031	-0.0202176	0.165106	-0.123738	-0.0297814	0.95855	0.308011	0.515282	0.929244	0.472613	0.592415	0.896567	0.975538	0.464393	0.658651	0.957652	0.621389	0.722769	0.937337
NULL	0.957239		283970	-0.246786	-0.0539987	0.00336335	0.346243	0.102914	-0.00930636	0.12119	0.173354	0.762096	0.984909	0.0587618	0.564191	0.958405	0.498265	0.311392	0.849547	0.991151	0.142766	0.699802	0.975426	0.643885
NULL	0.980275		284047	-0.365888	0.347454	0.766222	0.203209	-0.70947	-0.121883	-0.25295	0.475487	0.485541	0.132071	0.68381	0.178155	0.819803	0.623341	0.624088	0.632875	0.256824	0.793022	0.317487	0.888735	0.747483
NULL	0.872659		284232	-0.0450623	0.147685	0.880414	0.309693	0.482434	0.514841	0.677007	0.923256	0.751434	0.0556957	0.503211	0.295513	0.270375	0.145513	0.953974	0.841781	0.137116	0.648327	0.450979	0.424009	0.275064
NULL	0.986074		284408	-0.640709	-0.0106015	0.0103512	-0.0301569	-0.544531	-0.0200695	0.169143	0.0737715	0.977756	0.97377	0.926981	0.123098	0.955263	0.619311	0.168633	0.987132	0.984711	0.956366	0.244313	0.973425	0.744272
NULL	0.660689		284581	-0.433014	-0.492477	-0.158818	0.00802143	-0.687524	-0.246315	-0.658831	0.193688	0.139793	0.625961	0.979818	0.0462398	0.453619	0.0538791	0.336682	0.267224	0.749633	0.988232	0.119348	0.604303	0.133692
NULL	0.858776		284618	0.138864	0.511444	-0.291685	0.427197	0.558727	0.216209	-0.753116	0.74298	0.223784	0.498708	0.309558	0.185023	0.614111	0.109014	0.835736	0.372026	0.644321	0.465898	0.326067	0.740211	0.224022
NULL	0.53154		285033	0.016473	-0.258588	-0.37448	-0.236069	-0.146286	-0.146443	-0.14491	0.913404	0.0961139	0.0186331	0.127202	0.338401	0.338915	0.343749	0.94806	0.204593	0.0598583	0.250174	0.495252	0.495786	0.500474
NULL	0.931066		285116	-0.333634	-0.152686	0.524381	-0.146186	-0.764857	-0.260471	-0.23803	0.387617	0.691918	0.178977	0.703343	0.0553639	0.500919	0.536707	0.543314	0.799022	0.3186	0.807382	0.136505	0.646292	0.677095
NULL	0.951959		285266	0.0246224	0.260977	0.73835	-0.301234	-0.171869	-0.119044	0.286964	0.937134	0.402761	0.0208541	0.343338	0.585473	0.708427	0.359717	0.962254	0.557876	0.0653532	0.500017	0.717395	0.811049	0.516444
NULL	0.989335		285512	-0.616319	0.307364	0.553521	0.021369	-0.492262	0.361633	0.52702	0.361247	0.632378	0.379161	0.974638	0.451173	0.569634	0.407484	0.518005	0.754485	0.535579	0.985182	0.60206	0.70441	0.562391
NULL	0.674637		285768	-0.615404	0.110457	0.0603011	0.631755	0.910248	0.102293	-0.515748	0.161057	0.789773	0.881731	0.136788	0.0308909	0.807038	0.243289	0.295826	0.868593	0.928268	0.263305	0.0883143	0.880286	0.394252
NULL	0.95517		286101	-0.222058	-0.309917	0.0716555	0.00087717	-0.46932	-0.231534	-0.158957	0.399453	0.242499	0.784102	0.997321	0.0816148	0.381093	0.545695	0.554783	0.393418	0.864649	0.998391	0.181707	0.537376	0.684756
NULL	0.688507		286103	0.124876	-0.559698	-0.662833	0.451144	-0.455655	-0.407815	-0.929961	0.768527	0.212454	0.140113	0.283997	0.304967	0.36473	0.052865	0.854017	0.358818	0.267693	0.438749	0.461079	0.521449	0.13185
NULL	0.960964		286333	0.0434505	-0.0453793	-0.279633	0.292694	0.197267	0.109885	0.136283	0.83831	0.831922	0.197144	0.176439	0.359419	0.607007	0.523939	0.901105	0.896902	0.340779	0.315336	0.516169	0.73422	0.666036
NULL	0.803388		286437	-0.535754	-0.58459	-0.021269	0.536076	0.104308	-0.0403361	0.327868	0.0514864	0.0348273	0.935511	0.0480985	0.692727	0.879259	0.219028	0.129202	0.0966933	0.961327	0.122868	0.799481	0.926762	0.366577
NULL	0.989266		338758	-1.03674	0.0745044	0.176388	0.17086	-0.0824634	0.19957	0.490296	0.0359169	0.86684	0.688087	0.699167	0.854371	0.655864	0.271736	0.0989453	0.919077	0.796343	0.804178	0.911202	0.772364	0.425473
NULL	0.850763		339201	0.016594	-0.0285986	-0.20544	0.218476	0.247263	0.154889	-0.00407047	0.907704	0.841559	0.158055	0.133774	0.0913023	0.283866	0.977303	0.944503	0.903126	0.291869	0.259161	0.197172	0.438685	0.986869
NULL	0.994348		339263	0.191026	-0.0544422	-0.179917	-0.139361	-0.0147407	-0.0403641	-0.0249241	0.228025	0.72842	0.255934	0.376819	0.924998	0.796932	0.87367	0.376926	0.825753	0.408137	0.533288	0.955057	0.873206	0.923319
NULL	0.997589		339524	-0.406294	-0.454002	0.414807	-0.0474928	-0.0830506	0.0594031	0.0490772	0.454715	0.405454	0.417329	0.928104	0.875061	0.911392	0.926544	0.605288	0.560318	0.571173	0.957021	0.924185	0.946746	0.955997
NULL	0.970042		339942	-0.0658684	0.101078	-0.237293	0.197518	-0.0247433	-0.176319	-0.529331	0.828216	0.738591	0.436969	0.515916	0.934822	0.566734	0.0947924	0.89442	0.832828	0.589307	0.659173	0.960926	0.701897	0.202557
NULL	0.406559		340544	-0.227638	-0.656805	-0.436399	-0.478264	-0.762095	-0.5814	-0.206079	0.525094	0.0764802	0.223084	0.187496	0.0427763	0.118386	0.568161	0.666963	0.173213	0.371284	0.328985	0.112754	0.237606	0.7031
NULL	0.874316		344967	0.813964	-0.276177	-0.701029	0.218752	0.556629	-0.0708931	-0.750629	0.0572497	0.513385	0.107377	0.602802	0.186692	0.865816	0.0893926	0.140014	0.65701	0.221549	0.731166	0.328012	0.918482	0.194067
NULL	0.906945		347918	-0.183702	0.11185	-0.235365	0.10211	0.194583	0.553476	0.066297	0.452198	0.644622	0.335593	0.673615	0.423097	0.0278468	0.785633	0.603063	0.763881	0.492411	0.785412	0.576541	0.0815854	0.86561
NULL	0.936596		348761	-0.375259	0.414291	0.626928	-0.310665	-0.192949	-0.198269	-1.12807	0.448075	0.386939	0.190923	0.538918	0.702696	0.701948	0.0498452	0.599212	0.542732	0.333304	0.679055	0.806888	0.806344	0.126147
NULL	0.633393		349114	0.336566	0.104348	-0.0701453	0.528689	0.131307	0.0581307	-0.528629	0.173506	0.66929	0.77351	0.036373	0.590648	0.812121	0.0388645	0.311575	0.782118	0.857472	0.0998787	0.721349	0.883615	0.104874
NULL	0.867861		359821	0.185712	-0.366529	0.434393	0.587819	0.388336	0.0705839	0.530173	0.618101	0.345107	0.239249	0.11413	0.296802	0.852957	0.158604	0.743338	0.501938	0.389619	0.231514	0.452324	0.910351	0.292599
NULL	0.948844		360132	-0.192911	-0.282456	-0.0740147	0.283794	-0.0446716	-0.485884	0.178541	0.496822	0.320245	0.793339	0.31296	0.87322	0.0941596	0.525128	0.642544	0.477055	0.870757	0.469563	0.923108	0.201637	0.66698
NULL	0.919992		3653	-0.378243	-0.697389	-0.24591	0.167934	0.010811	-0.321669	0.0013993	0.138225	0.00886262	0.327507	0.501761	0.965413	0.205253	0.995846	0.265215	0.0333296	0.484577	0.647042	0.979831	0.35045	0.997597
NULL	0.497749		374443	-0.214612	-0.26584	-0.0143535	-0.292421	-0.325765	-0.0716751	-0.217766	0.188168	0.106094	0.928674	0.0766964	0.0502439	0.656358	0.182931	0.329871	0.219593	0.95731	0.173581	0.126915	0.772672	0.323455
NULL	0.9758		376693	-0.444717	-0.222681	-0.620459	0.141843	-0.139451	-0.330314	-0.534578	0.284103	0.584682	0.138833	0.724581	0.73128	0.427306	0.206852	0.438849	0.716651	0.266023	0.823056	0.827676	0.580414	0.352362
NULL	0.406145		378805	-0.210195	0.165234	0.204258	-0.22826	-0.232587	-0.320641	-0.167771	0.190452	0.300245	0.201689	0.156095	0.148678	0.0504732	0.294	0.332746	0.455973	0.346224	0.289316	0.279316	0.127361	0.449463
NULL	0.5052		378938	-0.939257	-0.66248	-0.258169	0.497878	-0.573003	-0.492354	-0.753731	0.0331684	0.123486	0.540225	0.241738	0.181533	0.248934	0.0818401	0.0931996	0.244917	0.680137	0.392486	0.321796	0.400497	0.18205
NULL	0.913951		386607	0.150119	-0.181459	0.0779869	-0.0658194	0.0281459	-0.563999	-0.171807	0.516809	0.436253	0.736259	0.775708	0.902931	0.0203311	0.460425	0.659903	0.58868	0.831289	0.858966	0.941424	0.0640983	0.610619
NULL	0.930521		388499	0.450084	0.373616	-0.357298	0.0150827	0.323312	0.455798	-0.171808	0.124363	0.200279	0.22509	0.958341	0.265949	0.121466	0.557529	0.246215	0.344535	0.373609	0.975402	0.418998	0.242039	0.694278
NULL	0.60652		388796	0.218763	0.00711161	-0.238492	-0.577113	-0.215677	0.000494791	-0.257129	0.296531	0.972651	0.25631	0.00921943	0.305139	0.997881	0.223884	0.452058	0.984038	0.408588	0.0344185	0.461231	0.998756	0.37215
NULL	0.83313		388965	0.693258	0.603603	0.445582	0.701125	0.376014	0.7942	0.178085	0.142837	0.20199	0.341114	0.13777	0.427489	0.0972137	0.712544	0.271481	0.346587	0.497779	0.264626	0.580557	0.206247	0.814216
NULL	0.850929		389765	-0.349299	-0.0708525	-0.0644147	-0.101215	-0.362789	-0.992456	-0.451096	0.40875	0.864775	0.875955	0.808519	0.390363	0.0305816	0.293239	0.563541	0.917707	0.924828	0.881248	0.546083	0.0876495	0.448672
NULL	0.961366		389906	-0.110746	-0.209144	-0.252418	0.0145644	0.237245	-0.118458	0.00122305	0.46226	0.170441	0.100049	0.922552	0.12065	0.432709	0.993509	0.612325	0.30773	0.2106	0.953581	0.240918	0.585368	0.996117
NULL	0.938976		390963	-1.03548	-0.434767	-0.175535	0.626967	-0.282565	0.504114	0.350054	0.0391318	0.357187	0.950809	0.179477	0.552061	0.283407	0.456045	0.105428	0.513846	0.97074	0.319168	0.689901	0.438194	0.606435
NULL	0.434258		391322	0.402222	-0.468916	-0.423588	0.575804	0.632645	0.0774405	-0.552693	0.225184	0.175735	0.216285	0.0835225	0.0583473	0.817749	0.11821	0.373694	0.314474	0.36322	0.184757	0.141965	0.887371	0.237355
NULL	0.997695		399669	-0.216957	0.104996	-0.0658747	-0.0480155	-0.0968195	-0.0299024	-0.0194304	0.497672	0.738887	0.834329	0.879358	0.760236	0.97673	0.951107	0.643352	0.833044	0.898329	0.926796	0.848223	0.986543	0.970921
NULL	0.658355		399806	0.622799	-0.388848	-0.618022	-0.235874	0.138632	-0.717229	-1.02402	0.156088	0.371081	0.165653	0.577263	0.743624	0.112715	0.0265646	0.289315	0.527757	0.301679	0.710638	0.836208	0.229527	0.0787204
NULL	0.784524		399815	0.365811	1.14411	1.23751	-0.461419	-0.843341	0.319833	0.262708	0.521886	0.0472921	0.0307927	0.436998	0.173464	0.579819	0.649707	0.664193	0.121364	0.0881037	0.589338	0.311519	0.712789	0.767628
NULL	0.987267		400242	0.00994566	0.335756	-0.152605	-0.263633	0.211289	0.359451	0.181097	0.980129	0.406142	0.707711	0.520691	0.601594	0.376879	0.655916	0.988401	0.560959	0.810542	0.663228	0.73003	0.533335	0.772378
NULL	0.992827		400322	-0.253305	-0.175671	-0.0868784	0.201744	-0.0694021	-0.0231523	0.0799941	0.240977	0.412568	0.683669	0.347124	0.744989	0.913464	0.708079	0.391611	0.566943	0.792903	0.504031	0.837191	0.948105	0.810819
NULL	0.893095		400508	-0.157328	0.214084	0.430765	-0.944509	-0.784721	0.182359	0.166	0.747996	0.652731	0.35621	0.0742915	0.131081	0.704709	0.730125	0.839296	0.769983	0.513011	0.169513	0.255464	0.808376	0.82698
NULL	0.780252		400617	0.147523	0.440304	0.387911	0.753385	0.940332	-0.152515	-0.320588	0.750243	0.339887	0.39777	0.107536	0.0464722	0.747558	0.505321	0.840874	0.496778	0.553182	0.22177	0.119805	0.839008	0.650009
NULL	0.86279		400619	-0.255647	-0.492323	-0.335183	0.0121146	0.0562665	-0.0289795	0.422926	0.232413	0.0264122	0.121911	0.95414	0.789282	0.891511	0.0520499	0.381794	0.0783762	0.242632	0.972861	0.86822	0.934257	0.130303
NULL	0.948369		400657	-0.222307	-0.00361325	0.0901251	-0.0260175	-0.155359	0.0937086	0.218025	0.112803	0.978947	0.511967	0.849436	0.262499	0.496042	0.119069	0.22963	0.987753	0.65581	0.908094	0.415351	0.641825	0.238531
NULL	0.819227		400752	0.448624	0.144383	-0.141814	0.525137	0.512669	-0.2512	-0.618833	0.241782	0.708253	0.711998	0.171327	0.182414	0.527305	0.134944	0.392516	0.810922	0.813899	0.308744	0.322906	0.668852	0.260788
NULL	0.867906		400960	-0.0221003	0.138778	0.103184	0.173357	0.138759	-0.124647	0.399246	0.907293	0.465174	0.585571	0.362544	0.465482	0.516723	0.0416052	0.944281	0.614875	0.717469	0.519235	0.615081	0.65982	0.110499
NULL	0.905771		401010	0.478049	0.289712	-0.146447	-0.00605136	0.288274	0.656773	0.131288	0.111389	0.328112	0.620536	0.983644	0.330705	0.0321829	0.657428	0.227572	0.485212	0.745261	0.990453	0.48761	0.0910901	0.773464
NULL	0.785136		401127	-0.747048	-0.424297	-0.0404203	-0.68369	-0.677305	-0.192086	-0.52553	0.0873219	0.311695	0.921004	0.114492	0.11918	0.645894	0.224461	0.190777	0.468172	0.952662	0.232031	0.238703	0.764884	0.372782
NULL	0.653487		401233	-0.113696	-0.0881768	-0.0594702	-0.0838722	-0.00994233	-0.412842	-0.233228	0.454037	0.560517	0.694249	0.580315	0.947728	0.0103635	0.13191	0.604657	0.696757	0.800647	0.713236	0.968961	0.0377939	0.256615
NULL	0.938436		401264	-0.298388	-0.0650768	0.00554236	0.299478	0.158849	-0.0194201	0.221667	0.117984	0.727393	0.976504	0.115021	0.396472	0.917274	0.239725	0.237004	0.825012	0.986376	0.232756	0.551994	0.950424	0.390134
NULL	0.564804		401303	-0.120725	0.528405	0.360683	0.025906	0.421208	0.574728	0.512673	0.692104	0.0892108	0.237987	0.932653	0.170236	0.0655532	0.0983768	0.799107	0.193777	0.388031	0.959708	0.307515	0.154773	0.2081
NULL	0.927093		401337	0.191568	0.629137	0.885124	0.427153	0.0337868	0.248492	-0.114812	0.596712	0.0958998	0.0247925	0.246165	0.927636	0.495022	0.752591	0.726004	0.204308	0.0747125	0.39744	0.956768	0.64095	0.842727
NULL	0.97051		401884	-0.0484329	-0.0836733	-0.271514	-0.0231913	0.215568	-0.243608	0.073258	0.795562	0.654888	0.154172	0.901133	0.252794	0.201224	0.695991	0.872326	0.771649	0.286773	0.940156	0.404728	0.345681	0.802027
NULL	0.801772		404201	0.0318186	0.479595	0.407453	-0.551273	-0.628782	-0.0082907	-0.0801909	0.918355	0.124004	0.186981	0.0897299	0.0559536	0.97811	0.79768	0.951063	0.245748	0.328324	0.194643	0.137607	0.98732	0.873733
NULL	0.707319		404663	0.35891	0.292176	0.080689	-0.656323	-0.562937	-0.661731	-0.302703	0.357485	0.451674	0.832897	0.115771	0.171297	0.116717	0.446905	0.514108	0.602571	0.897465	0.233786	0.308731	0.235112	0.598175
NULL	0.485322		407014	0.227041	-0.5551	-0.572611	0.381326	-0.237575	-0.381127	-0.934387	0.52404	0.13561	0.122099	0.285976	0.511525	0.303592	0.0183907	0.666086	0.261729	0.242912	0.440893	0.655417	0.45958	0.0592385
NULL	0.591833		407835	0.307852	0.521555	-0.124527	-0.59405	-0.234203	-0.0862136	-0.339316	0.226454	0.0464039	0.621548	0.0245171	0.355841	0.733046	0.185963	0.375116	0.119668	0.746033	0.0740687	0.512662	0.829014	0.327174
NULL	0.847714		414194	-1.3325	0.162973	0.374075	-0.505363	-0.413258	0.489433	0.0391453	0.00366008	0.669676	0.324276	0.208008	0.298802	0.206852	0.921687	0.0165221	0.782413	0.481268	0.353735	0.454407	0.352362	0.953124
NULL	0.953881		414777	-0.164432	-0.0203865	-0.0398588	-0.0899407	-0.0852246	0.139761	1.01041	0.697548	0.965668	0.922794	0.840086	0.843918	0.748364	0.0260015	0.802946	0.980022	0.95373	0.902214	0.904627	0.839513	0.0774518
NULL	0.987554		4213	0.029155	0.0586645	-0.0581311	0.154521	-0.224825	0.0516037	-0.193517	0.907085	0.814072	0.815516	0.537653	0.373135	0.837546	0.442742	0.944152	0.884911	0.885879	0.677945	0.529712	0.900553	0.594349
NULL	0.990031		432369	-0.0201273	0.0219724	-0.171658	-0.122456	0.0155209	0.172268	-0.0237347	0.900811	0.891694	0.29238	0.450352	0.923384	0.290547	0.883202	0.939982	0.934375	0.447888	0.601303	0.954041	0.445836	0.929157
NULL	0.897272		439931	-0.043129	0.564772	-0.196126	-0.233728	0.307443	0.351427	0.177208	0.874297	0.0437658	0.472959	0.3957	0.261857	0.202604	0.51657	0.923696	0.114692	0.621734	0.551244	0.414714	0.347291	0.659676
NULL	0.715424		440248	-0.429872	-0.600627	-0.299578	-0.0235421	-0.329171	-0.447575	-0.159345	0.101555	0.0249602	0.246035	0.926476	0.204785	0.0886173	0.534248	0.212888	0.0750757	0.397301	0.955987	0.349923	0.192863	0.67494
NULL	0.993653		440253	-0.727869	0.080104	0.631039	-0.283297	-0.59247	0.12987	0.0147066	0.266332	0.898505	0.29754	0.644067	0.369131	0.835999	0.983274	0.419384	0.938545	0.453112	0.763447	0.525705	0.899545	0.990224
NULL	0.987696		440278	-0.533388	0.178369	-0.156126	-0.0931862	0.211388	0.305468	-0.407504	0.209859	0.665395	0.710366	0.824155	0.606578	0.460746	0.348277	0.355835	0.779538	0.812703	0.891689	0.733922	0.610936	0.505178
NULL	0.952072		440288	-0.0738747	-0.0858335	-0.262244	-0.364413	-0.294785	-0.236768	-0.0145583	0.772923	0.737056	0.30953	0.163918	0.257448	0.365446	0.955303	0.857105	0.831749	0.465879	0.299426	0.409831	0.522096	0.973434
NULL	0.969839		440311	0.0310333	0.23085	-0.34385	0.0838968	0.157347	0.443297	0.168925	0.913139	0.417861	0.233457	0.7681	0.580494	0.125759	0.553983	0.947879	0.571742	0.382941	0.853679	0.713378	0.248112	0.691455
NULL	0.844402		440356	-0.0203036	0.411272	0.612951	-0.868266	-0.619412	0.247567	0.657188	0.968975	0.421367	0.221895	0.109882	0.241089	0.629575	0.205477	0.981961	0.575028	0.369945	0.225273	0.391755	0.7524	0.350759
NULL	0.98024		440434	-0.306996	0.0507561	-0.0472696	-0.149709	-0.166381	-0.222836	-0.0407863	0.135496	0.800601	0.814078	0.458958	0.411172	0.274848	0.839556	0.261567	0.875849	0.884911	0.609164	0.565623	0.428814	0.901915
NULL	0.949515		440584	-0.690544	0.528374	0.55289	0.161621	0.417935	0.70202	0.554704	0.218104	0.31543	0.291676	0.761807	0.429057	0.186034	0.296075	0.365471	0.472211	0.447102	0.849331	0.582002	0.327248	0.451562
NULL	0.984543		440894	-0.496921	0.171111	0.20774	-0.378813	-0.396585	-0.322746	-0.23941	0.303694	0.714704	0.654735	0.44004	0.422901	0.51243	0.622875	0.459688	0.815877	0.771557	0.591991	0.576343	0.656229	0.747108
NULL	0.723169		440926	-0.41142	-0.123818	0.134418	0.21465	0.126679	-0.194225	0.481841	0.0535232	0.547999	0.514365	0.300275	0.538501	0.349053	0.0248235	0.133026	0.686644	0.6579	0.45599	0.678678	0.505948	0.074778
NULL	0.77604		441155	-0.0634758	0.441181	0.85817	0.617649	-0.0187958	0.177735	0.427993	0.856059	0.209729	0.0179081	0.0817262	0.957515	0.613877	0.225525	0.91228	0.355683	0.0579728	0.181876	0.974807	0.740066	0.374082
NULL	0.54181		441194	-0.179438	0.203567	0.266181	-0.0663535	-0.0657477	0.21758	0.527049	0.325796	0.264781	0.14676	0.713773	0.716363	0.234964	0.00625727	0.482742	0.417728	0.276775	0.815141	0.816968	0.384675	0.0252833
NULL	0.982526		441394	0.303737	0.835504	0.253976	-0.563439	-0.501505	-0.525952	0.0116372	0.609032	0.1681	0.670669	0.364463	0.417604	0.41048	0.981611	0.735964	0.304712	0.783188	0.521176	0.57146	0.565051	0.989311
NULL	0.595081		441455	0.699218	0.915358	0.717222	0.618905	0.891579	0.949337	0.654425	0.241459	0.130339	0.229489	0.292299	0.129802	0.112677	0.274095	0.392178	0.254524	0.378495	0.447815	0.253772	0.229484	0.427914
NULL	0.848893		441818	0.00490997	-0.58979	-0.0769772	-0.24233	-0.378626	-0.724747	-0.0585236	0.98787	0.082553	0.811999	0.460211	0.254955	0.0387291	0.858043	0.992997	0.183233	0.883531	0.610377	0.407058	0.104602	0.913727
NULL	0.987296		442578	0.125016	0.399026	0.136371	0.034631	0.329104	0.0432697	-0.248121	0.674993	0.185691	0.64701	0.907416	0.272477	0.884971	0.411376	0.786414	0.32685	0.765682	0.944337	0.426246	0.930347	0.565818
NULL	0.981985		442582	0.135038	0.355856	0.166291	0.0461665	0.238175	-0.070872	-0.092015	0.498463	0.0811106	0.405598	0.81631	0.23607	0.722033	0.644447	0.644064	0.180925	0.560462	0.886454	0.385815	0.821228	0.763729
NULL	0.960142		474338	-0.38162	-0.292443	-0.0466831	-0.0214664	-0.501599	-0.26948	-0.0290504	0.165591	0.283888	0.8624	0.936693	0.0719369	0.324118	0.914338	0.3016	0.438699	0.916223	0.962028	0.165508	0.481105	0.948639
NULL	0.840845		493754	-0.111408	0.138417	0.153549	-0.132026	-0.0540261	0.0331671	0.175322	0.2644	0.16773	0.127215	0.187815	0.585285	0.737362	0.0835965	0.417388	0.304263	0.250191	0.329407	0.717246	0.831973	0.184847
NULL	0.915189		503569	-0.0116251	0.373088	0.25618	0.216032	0.47774	0.450535	0.0997964	0.971203	0.237198	0.413164	0.495497	0.132992	0.160059	0.755243	0.98334	0.38717	0.567465	0.641343	0.258032	0.294466	0.844654
NULL	0.940007		51054	-0.379002	-0.25701	-0.262371	0.368516	0.00440626	-0.125443	0.113087	0.0730492	0.216523	0.20676	0.0791507	0.982791	0.543048	0.58214	0.167461	0.363501	0.352286	0.177685	0.989923	0.68253	0.714664
NULL	0.972194		5380	0.0106075	0.190953	0.0737844	0.326988	-0.0581512	0.489938	0.302027	0.974662	0.606736	0.841358	0.378504	0.874188	0.196269	0.420503	0.985182	0.73402	0.90299	0.534954	0.923645	0.339793	0.574334
NULL	0.956098		5387	-0.0519849	-0.0302187	-0.0419504	-0.00239188	0.127674	0.028163	0.283379	0.710651	0.828944	0.764218	0.986345	0.363775	0.840668	0.0497163	0.812879	0.894874	0.850969	0.99202	0.520507	0.902547	0.1259
NULL	0.98749		54441	0.128292	0.377139	0.105914	0.0131292	0.23839	0.0978071	-0.260428	0.638401	0.173044	0.697676	0.961571	0.384063	0.720533	0.345417	0.759114	0.311022	0.803034	0.977551	0.540174	0.820092	0.50223
NULL	0.996362		54553	-0.156153	-0.0277298	-0.109608	0.151393	-0.0308137	-0.103853	-0.0276739	0.575939	0.920226	0.693149	0.586558	0.912082	0.710362	0.920911	0.709556	0.952199	0.799777	0.718184	0.947267	0.812703	0.95263
NULL	0.982064		54718	-0.152059	-0.0109835	0.076027	0.0268242	-0.101996	-0.300899	0.031647	0.406923	0.951944	0.675621	0.882688	0.576626	0.108389	0.862295	0.561828	0.971443	0.786826	0.928873	0.710141	0.223045	0.916198
NULL	0.953856		54816	-0.44814	-0.415328	0.124066	0.453749	-0.1996	-0.108204	-0.024719	0.0943604	0.11935	0.634057	0.0895089	0.446142	0.679325	0.924414	0.201912	0.238976	0.755811	0.194259	0.597508	0.789678	0.954692
NULL	0.952879		55056	-0.354034	-0.254463	-0.155831	0.187553	0.04011	-0.294718	0.0963126	0.0774209	0.199019	0.426633	0.338133	0.836875	0.138794	0.62151	0.174739	0.342993	0.579792	0.494941	0.900111	0.265969	0.746025
NULL	0.990737		55073	-0.469977	0.0544534	0.350639	0.333783	0.155429	-0.122186	0.114277	0.197897	0.877015	0.318887	0.342436	0.65921	0.730034	0.746458	0.341637	0.925473	0.475727	0.499063	0.774743	0.826908	0.838253
NULL	0.853805		55267	0.219658	-0.00382764	-0.761421	-0.0648338	0.357956	-0.199887	-1.14717	0.594359	0.994901	0.085076	0.878346	0.388368	0.646106	0.0178918	0.724223	0.997031	0.18718	0.926195	0.544147	0.765044	0.0579335
NULL	0.980488		553103	0.185395	0.338836	-0.0599794	0.0666779	-0.319017	-0.366225	-0.984835	0.761035	0.573566	0.918324	0.91268	0.61421	0.55714	0.137389	0.848725	0.707613	0.951053	0.947628	0.740259	0.693975	0.264139
NULL	0.919143		554206	-0.324832	0.232706	-0.176977	-0.175043	-0.182337	0.325885	-0.573078	0.303472	0.447499	0.564454	0.574271	0.556255	0.293085	0.0802262	0.459457	0.598706	0.699974	0.708248	0.693255	0.448504	0.179452
NULL	0.849749		55449	0.0383352	0.0848948	0.179362	0.175406	0.125354	0.0533512	0.227348	0.767708	0.514627	0.173096	0.183075	0.337687	0.681566	0.0875171	0.853424	0.658174	0.311082	0.323634	0.494487	0.79142	0.191047
NULL	0.688535		55592	-0.734776	-0.798586	-1.51592	0.186431	-0.260503	-0.670785	-0.518006	0.157367	0.130869	0.0084474	0.703516	0.605191	0.211234	0.325678	0.290942	0.255214	0.0320682	0.807464	0.732993	0.357404	0.48263
NULL	0.977097		574040	-0.193087	0.187761	-0.149267	-0.405034	-0.564789	-0.115842	-0.144037	0.638469	0.643699	0.71595	0.336259	0.186021	0.780225	0.726993	0.759168	0.763264	0.816752	0.493031	0.327237	0.862128	0.824673
NULL	0.909863		574407	0.032791	-0.720803	-0.725193	0.217255	0.0943858	-0.314201	-0.536771	0.931762	0.0729142	0.0685041	0.568843	0.804118	0.415551	0.170049	0.95915	0.167217	0.159695	0.70371	0.87818	0.56955	0.307268
NULL	0.760371		5820	-0.0666087	0.353399	0.290811	-0.285766	-0.136969	-0.070023	0.0559059	0.674706	0.031981	0.0739359	0.0796503	0.390821	0.65921	0.724518	0.786175	0.0906641	0.168917	0.178522	0.546526	0.774743	0.823023
NULL	0.834716		6023	-0.356692	-0.609626	-0.92561	-0.495052	-0.189384	0.272799	-1.14971	0.493275	0.24842	0.0857763	0.347766	0.713722	0.596826	0.0389277	0.639416	0.399922	0.18826	0.504652	0.815101	0.726115	0.105012
NULL	0.987765		6043	-0.329085	0.269839	-0.232081	0.121126	-0.379195	0.0602248	-0.711059	0.5434	0.607667	0.66406	0.819854	0.488778	0.911593	0.21792	0.682862	0.734808	0.77849	0.888757	0.635614	0.946874	0.365254
NULL	0.958937		606500	-0.29461	0.00130868	-0.81852	-0.714655	0.0976032	0.27629	-0.354172	0.505542	0.997911	0.0767295	0.121974	0.821586	0.526916	0.434745	0.650224	0.998766	0.173622	0.242724	0.890141	0.668571	0.587267
NULL	0.968471		619207	0.132363	-0.0995615	-0.244866	0.191048	0.313037	-0.343175	-0.650142	0.760983	0.822805	0.595057	0.65922	0.472155	0.446407	0.168412	0.848686	0.890842	0.724736	0.774745	0.621006	0.597715	0.305089
NULL	0.99233		619505	-0.189113	0.314275	-0.187608	0.283478	-0.246869	-0.174131	-0.41313	0.736718	0.565188	0.732079	0.60507	0.662797	0.756039	0.467918	0.831585	0.700641	0.828295	0.732919	0.777536	0.845183	0.617265
NULL	0.987684		619562	-0.266417	0.0117038	0.617681	-0.714281	0.0224784	0.0486602	0.104772	0.551729	0.978589	0.153108	0.12702	0.959292	0.912818	0.812619	0.689572	0.987567	0.285379	0.249923	0.976032	0.9477	0.883919
NULL	0.99222		619563	0.289289	0.535435	0.135638	-0.0553041	-0.396777	0.202802	-0.0362523	0.463574	0.176331	0.729781	0.889841	0.331289	0.611616	0.928168	0.61347	0.315191	0.826756	0.933162	0.488171	0.73813	0.95704
NULL	0.96312		619565	0.0116183	0.206512	-0.341932	-0.642815	-0.214285	0.0871047	-0.436518	0.976827	0.60679	0.401498	0.13413	0.602415	0.83117	0.303947	0.986589	0.734031	0.55669	0.259678	0.73078	0.896349	0.459981
NULL	0.955105		619568	-0.122554	-0.137144	0.582855	0.415041	-0.328135	0.450591	0.0859399	0.746149	0.717823	0.115685	0.263166	0.392567	0.23065	0.819128	0.8381	0.818023	0.233653	0.41606	0.548152	0.379869	0.888305
NULL	0.962475		619571	-0.0402105	-0.128441	0.248436	-0.577454	-0.230401	-0.223639	-0.0508272	0.902282	0.692918	0.441246	0.0907075	0.486614	0.502721	0.877524	0.94105	0.79962	0.593038	0.196228	0.633759	0.647857	0.925749
NULL	0.401917		63914	-0.401699	-0.27252	-0.848869	0.285376	-0.26049	-1.10138	-0.649561	0.329997	0.507614	0.0461681	0.473618	0.525167	0.0150464	0.126972	0.486992	0.652048	0.119214	0.622352	0.667003	0.0507106	0.249849
NULL	0.981318		642236	-0.669936	-0.203695	-0.191569	-0.330652	-0.354917	-0.533278	-0.214246	0.189606	0.674523	0.691196	0.500888	0.47246	0.302613	0.665148	0.331667	0.786072	0.79856	0.646269	0.621222	0.458506	0.779364
NULL	0.589299		643072	-0.122755	-0.0913873	-0.0916989	0.330748	0.874528	0.071639	0.617293	0.735724	0.801779	0.800395	0.357255	0.0185468	0.843281	0.0911488	0.830879	0.876629	0.875748	0.513898	0.0596247	0.904165	0.196919
NULL	0.621129		643180	-0.681661	-0.0437859	0.10984	0.573291	0.391688	0.42575	0.125139	0.0249674	0.87725	0.696923	0.0477723	0.170801	0.138618	0.660935	0.0750878	0.925633	0.802529	0.122276	0.308103	0.265733	0.776061
NULL	0.953902		643253	-0.633541	-0.250812	-0.164821	0.080364	-0.361487	-0.162633	-0.173727	0.0172911	0.322321	0.512123	0.748629	0.159625	0.519545	0.49257	0.0564423	0.479302	0.655975	0.839696	0.293926	0.662229	0.638832
NULL	0.455777		644068	-0.171729	-0.29946	-0.259661	-0.482092	-0.413535	-0.505483	0.036806	0.501197	0.245212	0.312585	0.0658179	0.112276	0.0560615	0.884872	0.646547	0.396456	0.46911	0.155186	0.228849	0.137817	0.930294
NULL	0.987705		644192	-0.450892	0.0139051	-0.213961	0.259884	-0.0341988	0.176261	0.0947536	0.0790899	0.955016	0.390212	0.296291	0.890781	0.47859	0.702856	0.177582	0.973314	0.545966	0.451813	0.933774	0.626741	0.807014
NULL	0.929428		644762	0.0184274	0.230878	-0.111718	-0.539821	-0.443318	-0.0267696	-0.449374	0.959655	0.524039	0.758858	0.155388	0.238704	0.942118	0.236905	0.976309	0.666086	0.847221	0.288392	0.388934	0.96529	0.386854
NULL	0.68235		644961	0.193764	0.204408	0.141332	-0.0806477	0.291994	0.294571	0.522192	0.403956	0.378766	0.541195	0.727372	0.211705	0.20919	0.0299318	0.558901	0.535189	0.680951	0.825009	0.357902	0.355041	0.0862033
NULL	0.914232		645323	-0.591675	0.0284296	0.0797007	0.091942	-0.62954	-0.683255	-0.834936	0.263552	0.957926	0.877542	0.859469	0.233257	0.222942	0.137986	0.416487	0.975092	0.925758	0.91448	0.382719	0.371088	0.264902
NULL	0.531472		645513	-0.109093	-0.276061	-0.116203	-0.376352	-0.281977	-0.554328	-0.120121	0.643629	0.246784	0.620787	0.118738	0.23747	0.026003	0.612491	0.763208	0.398134	0.745444	0.238148	0.387477	0.0774534	0.738929
NULL	0.986739		6458	0.495147	0.143748	-0.131804	0.248409	0.571004	0.36807	-0.0554531	0.327413	0.778779	0.798673	0.625732	0.257534	0.475286	0.916155	0.484469	0.86106	0.874564	0.749424	0.409928	0.62394	0.949772
NULL	0.726663		645958	-0.0536705	0.000552356	0.109415	-0.332265	-0.476082	-0.108633	0.112012	0.794065	0.997749	0.594278	0.114584	0.0273114	0.599855	0.586464	0.871249	0.998655	0.72417	0.232163	0.0803996	0.728656	0.718151
NULL	0.951163		646214	-0.0911859	-0.176644	0.136921	0.429144	0.0381572	-0.113973	0.156779	0.678755	0.425497	0.53366	0.0576219	0.862121	0.608087	0.477895	0.789148	0.578792	0.67433	0.140691	0.916093	0.735187	0.626127
NULL	0.978641		646405	0.275781	-0.438126	-0.230262	0.108166	-0.126805	-0.390958	-0.293817	0.397662	0.194823	0.483295	0.740687	0.70117	0.254526	0.386007	0.553112	0.338045	0.630927	0.8343	0.805755	0.406595	0.541911
NULL	0.976423		646450	-0.129298	0.45003	0.0556245	-0.0363817	0.248135	0.48787	0.0707689	0.683008	0.154595	0.859133	0.907994	0.429055	0.125759	0.822657	0.792434	0.287305	0.91432	0.944576	0.582002	0.248112	0.89078
NULL	0.993674		646719	-0.395988	-0.0809329	0.0775233	-0.0132821	-0.179725	-0.11624	-0.102162	0.111064	0.73832	0.748172	0.956263	0.460074	0.632852	0.674436	0.227086	0.832656	0.839383	0.974053	0.610245	0.754857	0.786029
NULL	0.748627		647979	-0.352627	-0.578294	-0.120238	0.671027	0.228326	0.00478885	0.410178	0.242021	0.0600346	0.68647	0.0310402	0.444948	0.987218	0.177386	0.392788	0.145023	0.79504	0.0886551	0.59636	0.992542	0.316546
NULL	0.995894		648691	0.131661	-0.044628	-0.367979	-0.0548328	0.161984	-0.104968	-0.094073	0.693269	0.895483	0.282573	0.871999	0.628655	0.760493	0.784478	0.799879	0.936666	0.437364	0.922417	0.751615	0.848373	0.864863
NULL	0.900429		648987	0.111062	0.0631544	0.149769	-0.302537	-0.281142	-0.209522	-0.118535	0.593735	0.761371	0.47331	0.155024	0.185271	0.321637	0.571946	0.72378	0.849002	0.622099	0.28788	0.326356	0.478571	0.706261
NULL	0.800593		649395	-0.407687	-0.31714	0.00871639	-0.599307	-0.0972854	-0.409036	0.275117	0.168749	0.280232	0.975631	0.0487662	0.735672	0.172991	0.339843	0.305556	0.434746	0.985827	0.124106	0.830849	0.310955	0.496733
NULL	0.934618		651302	-0.732112	-0.106185	0.0573684	0.885747	-0.203309	0.0559847	0.749844	0.187269	0.837514	0.912269	0.0899042	0.707792	0.914738	0.155108	0.328706	0.900529	0.947383	0.194886	0.81059	0.948901	0.288006
NULL	0.995105		652966	-0.208061	-0.314765	-0.275177	-0.335515	0.049679	-0.00385542	0.135661	0.605439	0.438015	0.493805	0.408482	0.90199	0.99122	0.737485	0.733128	0.590192	0.639818	0.563343	0.940817	0.994819	0.832043
NULL	0.491208		653160	-0.133363	-0.150453	0.0111907	0.612453	0.480514	0.21165	0.0530954	0.593959	0.548241	0.963674	0.0168459	0.0568972	0.397004	0.831721	0.723933	0.686859	0.9789	0.0553076	0.139362	0.552505	0.896715
NULL	0.995015		653162	-0.38031	-0.155017	-0.41325	-0.024971	-0.0667604	-0.0472935	0.267813	0.268299	0.643828	0.22427	0.94012	0.841309	0.88894	0.420475	0.421681	0.76337	0.372592	0.963966	0.902988	0.93252	0.57432
NULL	0.92323		653238	0.0730419	0.335745	0.455171	0.745847	0.0630626	-0.0481296	0.449211	0.846728	0.373289	0.225001	0.0511146	0.867551	0.901902	0.237955	0.906447	0.529876	0.373526	0.128509	0.919496	0.940736	0.388006
NULL	0.841933		653479	-0.403411	-0.212125	-0.0364988	-0.356859	-0.115979	-0.509789	-0.047609	0.100862	0.374397	0.879037	0.14015	0.628609	0.040975	0.840569	0.211833	0.530913	0.926589	0.267753	0.751589	0.10919	0.902492
NULL	0.827832		653659	0.108426	-0.042519	-0.138812	-0.33551	-0.0608833	-0.0381094	0.231548	0.476403	0.779531	0.363809	0.0335636	0.688485	0.801937	0.134393	0.62489	0.861567	0.520547	0.0940459	0.796623	0.876661	0.260002
NULL	0.769066		653712	0.0818514	0.878938	0.143005	0.265249	0.384824	0.603298	0.264119	0.816205	0.0143726	0.682236	0.450344	0.272265	0.0914346	0.456032	0.886365	0.0489273	0.791885	0.601301	0.426017	0.197339	0.606435
NULL	0.989676		654319	0.511915	-0.0594304	-0.342055	-0.0492058	0.361458	0.154678	-0.467484	0.265226	0.898991	0.470276	0.917637	0.430015	0.742565	0.342116	0.418199	0.93884	0.619362	0.950579	0.582828	0.835462	0.498799
NULL	0.852288		654841	0.291738	0.273065	0.744581	0.225834	0.503786	-0.290517	-0.089247	0.348819	0.379553	0.0192497	0.467066	0.108034	0.368165	0.776887	0.505737	0.535905	0.0613557	0.616493	0.222504	0.524737	0.859712
NULL	0.979912		677777	0.297368	0.0371099	-0.30522	-0.122845	-0.0654888	0.424117	0.0739582	0.264372	0.888476	0.255863	0.6443	0.805128	0.116136	0.781058	0.417362	0.932345	0.408058	0.763639	0.878915	0.234324	0.862636
NULL	0.994712		677781	0.373736	0.691373	0.253741	0.144465	-0.19257	-0.0316897	0.130546	0.376721	0.102563	0.545931	0.734645	0.658754	0.942658	0.764223	0.533201	0.214357	0.684908	0.830134	0.774393	0.96563	0.850969
NULL	0.982304		677796	0.519106	0.324022	-0.474251	0.526036	0.205415	0.12992	-0.294199	0.239414	0.463044	0.300953	0.232141	0.643203	0.773403	0.530813	0.389823	0.612978	0.456733	0.381456	0.762898	0.857382	0.671878
NULL	0.988964		677798	0.656694	-0.108677	0.36651	-0.235313	-0.524904	0.0286729	0.166996	0.12945	0.805868	0.395711	0.591591	0.252324	0.948786	0.704171	0.253282	0.879461	0.55125	0.722092	0.404161	0.969614	0.807951
NULL	0.680223		677814	-0.646623	-0.311442	-0.025897	0.0652942	-0.717656	-0.553614	-0.263018	0.051419	0.328495	0.933667	0.833973	0.0324983	0.0957423	0.41251	0.129063	0.48562	0.960328	0.89812	0.0917392	0.204035	0.566893
NULL	0.995737		677825	0.0490011	0.224677	0.39579	-0.255338	-0.0495776	0.0111116	0.0389594	0.883025	0.498178	0.230782	0.452462	0.882446	0.973819	0.907826	0.929057	0.643816	0.380022	0.603315	0.928768	0.98474	0.944531
NULL	0.989033		677839	0.615948	0.504711	0.208112	-0.49317	-0.225716	0.171509	-0.381464	0.24649	0.343774	0.696922	0.385978	0.678156	0.755943	0.508254	0.397793	0.500502	0.802529	0.541901	0.788679	0.845124	0.652574
NULL	0.945437		692086	0.456419	0.601895	1.08672	-0.0444175	-0.287752	0.485842	-0.192343	0.323363	0.187881	0.0193558	0.922033	0.540443	0.296532	0.680054	0.480373	0.329504	0.0616371	0.953319	0.680313	0.452058	0.790203
NULL	0.93308		692087	-0.283907	0.047608	-0.595442	-0.00579254	-0.949569	-0.379438	-0.00807101	0.481847	0.903846	0.148411	0.988631	0.0301265	0.360449	0.984201	0.62952	0.941951	0.278999	0.993526	0.0866448	0.517211	0.99075
NULL	0.464537		692201	0.36129	0.166994	-0.25069	-0.739283	-0.447899	-0.0186571	-0.690629	0.27449	0.612177	0.446116	0.0344666	0.184629	0.955498	0.0501091	0.428379	0.73866	0.59749	0.0959417	0.325591	0.973571	0.126643
NULL	0.939829		692213	0.0710998	0.525443	0.310002	-0.859986	-0.612056	-0.135667	-0.0755163	0.880506	0.258091	0.502319	0.0845638	0.207924	0.773267	0.877705	0.927462	0.410519	0.647529	0.186391	0.353641	0.85731	0.925834
NULL	0.895739		692227	0.299418	-0.303488	-0.871762	-0.698732	-1.18654	0.355179	-0.568887	0.62728	0.634746	0.188325	0.289918	0.0894123	0.576905	0.391205	0.750504	0.756344	0.330046	0.445104	0.194097	0.710397	0.546937
NULL	0.926614		693140	-0.224329	0.0842228	0.109017	0.93701	0.028943	-0.441495	0.151479	0.613989	0.846587	0.800666	0.032271	0.946843	0.340111	0.731081	0.740119	0.906396	0.875887	0.0912675	0.968353	0.496981	0.827591
NULL	0.986154		693155	-0.439253	-0.0649844	-0.561877	-0.18183	-0.360385	-0.0231462	0.00710514	0.155466	0.824969	0.0697282	0.543197	0.235721	0.935709	0.980932	0.288488	0.892207	0.161789	0.682672	0.385439	0.961404	0.988892
NULL	0.385832		693206	0.235695	0.743362	0.24977	-0.688621	-0.175536	-0.236366	0.13661	0.378817	0.00839758	0.350399	0.0155223	0.513297	0.383521	0.610604	0.535228	0.0319257	0.507232	0.0518835	0.656915	0.539687	0.737311
NULL	0.991537		693220	0.059991	-0.535022	-0.837613	-0.0340904	0.409401	0.299096	0.0601065	0.908123	0.320069	0.126749	0.946021	0.418492	0.561259	0.909331	0.944635	0.476925	0.249577	0.967699	0.572417	0.697395	0.945375
NULL	0.746127		7151	-0.169419	-0.0712447	0.349885	-0.210505	-0.445767	-0.435641	-0.218622	0.510848	0.780974	0.175973	0.414499	0.0914526	0.100073	0.398841	0.654835	0.862611	0.314785	0.568534	0.197369	0.210631	0.554168
NULL	0.927585		7190	-0.635235	-0.344724	0.0930219	0.181506	-0.517606	-0.426094	-0.23403	0.0764358	0.324787	0.788048	0.599604	0.144353	0.226001	0.501183	0.173137	0.481811	0.867305	0.728472	0.273488	0.374619	0.646539
NULL	0.948493		723972	-0.0512852	0.156673	0.140764	0.0415364	-0.220793	0.197086	0.290079	0.802908	0.445847	0.492195	0.839316	0.288111	0.340316	0.163632	0.877315	0.597179	0.638522	0.901787	0.443149	0.497071	0.299088
NULL	0.892632		727764	-0.00782856	-0.141186	-0.130477	0.198756	0.174529	0.0136261	-0.150567	0.952089	0.284051	0.320996	0.134379	0.18679	0.91694	0.25474	0.971516	0.438798	0.477895	0.259995	0.328104	0.9502	0.406823
NULL	0.992985		728024	-0.0272386	0.193365	0.0464906	0.227291	0.104527	-0.0416192	0.127065	0.919875	0.475792	0.863068	0.402003	0.699257	0.87851	0.640556	0.951981	0.624334	0.916648	0.557184	0.804243	0.926275	0.760962
NULL	0.921305		728066	-0.327589	-0.0449483	0.198497	-0.217881	-0.608042	-0.335121	-0.253961	0.346388	0.895614	0.561806	0.52717	0.0872103	0.335872	0.463353	0.503266	0.936735	0.697827	0.668742	0.190601	0.492627	0.613244
NULL	0.949452		728190	-0.104392	0.280642	0.106018	0.00973978	-0.121162	0.487342	0.322783	0.701072	0.308166	0.695273	0.970904	0.656765	0.0888559	0.245324	0.805692	0.464555	0.801433	0.983125	0.772928	0.193222	0.396577
NULL	0.978054		728323	-0.00913612	-0.15843	-0.000495181	0.127255	0.085152	-0.503684	-0.0293392	0.972107	0.554364	0.999428	0.629596	0.834527	0.0764487	0.914008	0.98381	0.691796	0.999665	0.752407	0.898492	0.173154	0.948444
NULL	0.869008		728448	-0.350064	0.0885536	-0.0828224	0.37829	0.376437	-0.0385521	0.0896642	0.106922	0.675509	0.695008	0.0800483	0.081594	0.855574	0.672529	0.220875	0.78676	0.801246	0.179174	0.181689	0.912004	0.784662
NULL	0.574069		728558	-0.0920401	0.00702066	0.112743	-0.812096	-0.540114	0.0100944	-0.526686	0.78629	0.984663	0.738579	0.0267308	0.126432	0.97704	0.141498	0.866107	0.99101	0.832828	0.0791064	0.249125	0.986702	0.269602
NULL	0.989292		728609	0.0867792	0.125237	-0.306235	0.0895008	0.477674	0.237071	0.019031	0.823447	0.748601	0.431067	0.817667	0.22205	0.546802	0.961047	0.891271	0.839673	0.583888	0.887311	0.370121	0.685649	0.977223
NULL	0.956243		728613	0.0713239	0.162617	0.68116	0.13103	0.425911	0.389349	0.274995	0.844824	0.654217	0.0729019	0.719274	0.249218	0.292668	0.452288	0.90509	0.771132	0.167197	0.819166	0.400781	0.448148	0.603166
NULL	0.869471		728658	0.505587	0.15557	-0.757439	-0.123446	0.260336	0.390412	-0.285423	0.103454	0.608522	0.0176069	0.683696	0.393627	0.203667	0.34919	0.215662	0.735548	0.0572231	0.792916	0.549168	0.348547	0.50607
NULL	0.455888		728673	0.600386	0.0757182	-0.599191	0.807924	1.06132	-0.193839	-0.85876	0.226255	0.880466	0.252665	0.102647	0.0333508	0.70708	0.125975	0.374915	0.927441	0.404594	0.214501	0.0935983	0.810148	0.248431
NULL	0.983567		728743	0.221452	-0.0149465	-0.336911	0.122947	0.242373	0.264798	0.0224793	0.386052	0.953228	0.193274	0.629366	0.343724	0.306144	0.929643	0.541936	0.972269	0.336174	0.752226	0.500444	0.462333	0.957807
NULL	0.58181		728769	-0.1793	0.0596165	-0.118796	-0.332818	-0.12365	-0.348593	-0.182726	0.310562	0.733713	0.49933	0.0657074	0.482149	0.0547972	0.302328	0.466919	0.829486	0.644841	0.155036	0.629846	0.135393	0.458231
NULL	0.997406		729176	-0.456724	0.111797	0.386255	-0.0824291	-0.0612958	0.00314284	0.0968592	0.272419	0.782988	0.338518	0.840189	0.880181	0.994062	0.81241	0.426189	0.863939	0.495362	0.902269	0.927311	0.996504	0.883801
NULL	0.930231		729218	0.300353	0.226704	-0.46264	0.139079	0.101824	0.702097	0.234034	0.375081	0.498121	0.185563	0.678594	0.762603	0.0434305	0.494027	0.531572	0.64376	0.326697	0.789016	0.849847	0.114046	0.640038
NULL	0.714139		729220	-0.622345	-0.520313	0.148371	1.12491	0.908014	0.274006	0.169071	0.26437	0.355118	0.776778	0.031029	0.0806351	0.60517	0.74979	0.417362	0.512	0.859641	0.088636	0.180167	0.732993	0.84055
NULL	0.979994		729288	-0.417571	-0.298549	0.234299	0.414764	0.134648	-0.311477	-0.0201664	0.223903	0.375297	0.47674	0.213673	0.684163	0.359222	0.951909	0.372168	0.531793	0.62518	0.360143	0.79323	0.515955	0.971434
NULL	0.985287		729375	0.0995565	0.243836	-0.00274814	-0.224007	-0.13925	0.0935575	-0.172215	0.674513	0.306346	0.99086	0.351104	0.559363	0.69511	0.473587	0.786072	0.462566	0.994621	0.507957	0.695771	0.801316	0.622341
NULL	0.896317		729603	0.164775	-0.153863	-0.504546	0.19558	-0.163199	-0.393725	-0.309262	0.528541	0.557729	0.0628081	0.457194	0.535086	0.144605	0.248335	0.669822	0.694423	0.149968	0.607472	0.675692	0.273827	0.399825
NULL	0.993971		729678	0.248448	0.198867	0.285832	0.0819661	0.210452	0.00416615	0.0902609	0.346465	0.455383	0.28454	0.755989	0.429008	0.984068	0.733821	0.503347	0.605887	0.439314	0.845147	0.582001	0.990675	0.829579
NULL	0.906503		730101	-0.435802	0.670846	0.633631	-0.0136843	-0.43791	-0.0875414	-0.151281	0.180939	0.0429938	0.0545786	0.965789	0.178933	0.785782	0.638148	0.321074	0.113205	0.134976	0.980093	0.318534	0.865704	0.758935
NULL	0.857935		735301	0.406404	0.472169	-0.521952	0.148832	0.0894898	0.936317	0.22124	0.285515	0.216863	0.178148	0.694025	0.813361	0.0184331	0.560844	0.440364	0.363889	0.317487	0.800466	0.884389	0.0593278	0.697095
NULL	0.558385		767557	0.20461	0.822892	0.53308	-0.684902	-0.532359	0.0255362	-0.784263	0.617356	0.0521362	0.198513	0.110094	0.206345	0.951013	0.0711482	0.742766	0.130482	0.342384	0.225626	0.351794	0.970856	0.164157
NULL	0.933264		79940	-1.38529	0.715439	1.10149	-0.226115	-0.25374	-0.22343	0.921258	0.0365837	0.235125	0.0693575	0.709163	0.679656	0.726455	0.16737	0.100284	0.384835	0.161133	0.811669	0.78993	0.824276	0.303853
NULL	0.846351		80035	-0.257297	0.07103	-0.518546	0.692173	0.804853	-0.732797	-0.0945686	0.621902	0.888172	0.32773	0.167287	0.106258	0.191466	0.857019	0.74632	0.932157	0.48479	0.303742	0.219831	0.334057	0.912941
NULL	0.971102		8123	-0.67608	-0.216316	-0.0317927	0.235848	-0.800559	-0.401682	-0.815327	0.32725	0.746286	0.962651	0.715633	0.251057	0.562126	0.255937	0.4843	0.83817	0.978198	0.816536	0.402705	0.698085	0.408137
NULL	0.852947		83955	-0.531049	-0.167597	-0.467216	-0.331296	-0.363312	-0.411674	-0.633246	0.165984	0.65122	0.215657	0.378243	0.335443	0.28258	0.106838	0.302077	0.768761	0.362535	0.534678	0.49225	0.437366	0.220738
NULL	0.629752		83956	0.519051	0.0702124	0.440516	-0.853777	-0.457995	-0.0237609	0.469773	0.133709	0.838148	0.199237	0.0244154	0.201528	0.945307	0.176099	0.259065	0.900981	0.343254	0.0738306	0.34603	0.967189	0.314951
NULL	0.915733		84222	0.759995	0.683299	-0.00982932	-0.237607	0.336171	1.20373	0.0991081	0.145054	0.195107	0.98487	0.651567	0.516842	0.0275252	0.850353	0.274469	0.338386	0.991148	0.769039	0.659936	0.0808652	0.908701
NULL	0.509708		84536	0.52758	0.709571	0.0461085	0.00803093	0.0928579	0.504629	-0.266616	0.0332066	0.0052932	0.846595	0.973111	0.697364	0.0410719	0.271856	0.0932907	0.0221404	0.906396	0.984305	0.802827	0.109349	0.425575
NULL	0.887695		84546	-0.352459	-0.23389	-0.2585	-0.328468	0.0673789	-0.351385	-0.488393	0.231026	0.42187	0.372256	0.262794	0.814416	0.236137	0.104985	0.380307	0.575496	0.528889	0.415641	0.885155	0.385899	0.217926
NULL	0.813485		84677	-0.359075	0.0915818	-0.0389402	-0.00827763	-0.0613302	0.264101	0.632005	0.121119	0.678405	0.859059	0.969743	0.780639	0.243304	0.0117088	0.24153	0.788874	0.914272	0.9824	0.862379	0.394263	0.0416333
NULL	0.592867		84771	0.232235	-0.21694	-1.00551	0.312349	0.513548	0.273894	0.545026	0.5085	0.544023	0.0103797	0.372018	0.143811	0.4392	0.124349	0.652739	0.68333	0.0378415	0.528636	0.27275	0.591255	0.246201
NULL	0.586909		84793	0.275771	0.172196	-0.207506	0.915701	0.324393	0.29939	-0.129275	0.388623	0.588973	0.516247	0.0071719	0.312261	0.35477	0.687478	0.544357	0.720047	0.659446	0.0281844	0.468805	0.511681	0.795895
NULL	0.986312		84849	0.113761	-0.0894502	-0.302026	0.320411	0.109359	-0.312276	0.421651	0.799395	0.844226	0.506872	0.474602	0.807155	0.505178	0.352591	0.875059	0.904768	0.651347	0.623262	0.880338	0.649919	0.509481
NULL	0.440849		85026	0.313161	-0.124483	-0.542483	0.0471703	0.271922	0.15014	-0.209585	0.0753237	0.470356	0.00342465	0.783356	0.120143	0.385152	0.2285	0.171262	0.619429	0.0156542	0.864181	0.240162	0.541194	0.377397
NULL	0.924001		85495	-0.408557	-0.374516	-0.926718	0.000428806	-0.253092	0.210871	-0.837986	0.344012	0.384565	0.0401875	0.999283	0.555623	0.620504	0.0636536	0.50075	0.540674	0.107579	0.999581	0.692813	0.745241	0.151442
NULL	0.990384		8759	-0.34551	-0.264923	-0.039701	0.101953	-0.24858	0.0312959	0.068464	0.139322	0.252724	0.861744	0.65536	0.282636	0.891213	0.764769	0.266604	0.404662	0.915873	0.771999	0.437426	0.934086	0.851352
NULL	0.515987		8916	-0.131552	0.230929	0.386623	-0.648424	-0.231771	0.305045	0.679141	0.686447	0.479093	0.239446	0.057335	0.484412	0.353356	0.0447399	0.795026	0.627214	0.389855	0.140149	0.63179	0.510257	0.116612
NULL	0.886015		89839	-0.235425	0.195261	0.312333	-0.500971	-0.503688	-0.257835	-0.270282	0.494808	0.569293	0.362481	0.154018	0.152785	0.459834	0.436538	0.640758	0.704114	0.519175	0.286596	0.284973	0.61001	0.588914
NULL	0.589287		91316	-0.000641898	-0.173402	-0.451162	0.152594	0.180463	0.00531291	-0.245447	0.996609	0.256976	0.00541339	0.316716	0.237938	0.97205	0.113316	0.998008	0.409315	0.0225217	0.473496	0.387986	0.983809	0.230345
NULL	0.96431		9297	-0.0461604	0.265771	0.0745619	-0.428881	-0.793556	-0.307827	-0.604688	0.935892	0.64676	0.896956	0.473891	0.207222	0.609048	0.328621	0.961551	0.765583	0.937623	0.622613	0.352813	0.735974	0.485738
NULL	0.981644		93164	-0.43427	0.156192	-0.0705761	0.245014	0.438886	-0.0861433	0.0311175	0.170819	0.609126	0.814866	0.423767	0.158544	0.788269	0.917984	0.30812	0.736049	0.885451	0.577159	0.292515	0.867411	0.950807
NULL	0.633542		93655	0.0982072	-0.393004	-0.30596	-0.258355	-0.228014	-0.359488	-0.352935	0.670183	0.0968987	0.191422	0.269848	0.328572	0.129801	0.137023	0.782797	0.205772	0.333995	0.423505	0.485694	0.253772	0.263633
NULL	0.835179		94162	0.0715682	-0.166509	-0.338135	-0.300887	0.181882	1.08274	0.45011	0.877844	0.725373	0.468777	0.528327	0.693534	0.0211003	0.331906	0.925935	0.823647	0.618015	0.669657	0.80006	0.0659689	0.488782
NULL	0.948008		9782	-0.328039	-0.336325	0.226298	0.011232	-0.416664	-0.264474	-0.102439	0.19391	0.183082	0.366039	0.963961	0.101909	0.292738	0.680782	0.336962	0.323634	0.522656	0.979037	0.213384	0.448213	0.790785
NULL	0.902664	AAAS	8086	0.231574	0.160806	-0.112482	-0.215934	0.0375608	0.212926	0.0296694	0.0903009	0.233647	0.401959	0.113281	0.778449	0.118143	0.824148	0.195536	0.383184	0.557157	0.23029	0.860823	0.237259	0.891689
NULL	0.895218	AADAT	51166	-0.0286933	-0.168677	0.191947	0.113402	0.38393	-0.396019	-0.132926	0.905903	0.491913	0.431467	0.641499	0.122305	0.112899	0.586072	0.943428	0.638321	0.584278	0.761762	0.243212	0.229758	0.717875
NULL	0.428687	AAGAB	79719	-0.256625	0.0927472	0.138504	-0.236043	-0.296212	-0.0903634	0.174126	0.066741	0.496439	0.311847	0.0900115	0.0358871	0.507489	0.205962	0.156781	0.642173	0.468335	0.195053	0.0988827	0.651941	0.351383
NULL	0.629069	AAK1	22848	-0.340706	-0.258445	-0.113013	0.0383237	-0.0771342	-0.298592	0.00184208	0.0105877	0.0471506	0.372423	0.760861	0.541229	0.0232704	0.988329	0.0384553	0.121074	0.529064	0.848627	0.680959	0.0712019	0.993305
NULL	0.389511	AAMP	14	0.347055	0.367992	-0.0842263	-0.152572	0.131229	0.386822	0.0704486	0.032185	0.0236633	0.589338	0.330808	0.401972	0.0178955	0.651294	0.0910934	0.0721005	0.720306	0.487677	0.557157	0.0579378	0.76883
NULL	0.973621	AAR2	25980	0.157433	0.00300908	-0.188253	-0.0629165	0.173945	0.0839785	0.0267339	0.199824	0.98017	0.127531	0.60429	0.157854	0.489972	0.825427	0.34396	0.988432	0.250645	0.732309	0.291614	0.636714	0.892428
NULL	0.86779	AARS1	16	0.273334	0.30984	0.177784	-0.412794	-0.350181	-0.0661013	-0.195439	0.260185	0.203227	0.461084	0.0945334	0.152573	0.783938	0.419386	0.4128	0.348052	0.611233	0.202201	0.284678	0.864537	0.573284
NULL	0.365454	AASDH	132949	-0.606031	0.0198757	0.408177	-0.265557	-0.567681	-0.333693	-0.334218	0.0235389	0.937631	0.114575	0.301926	0.0330234	0.198655	0.197089	0.0718203	0.962501	0.232158	0.457808	0.0928919	0.342571	0.340718
NULL	0.940507	AATF	26574	0.073086	0.129065	0.203776	-0.219472	-0.198087	0.0536478	0.0961591	0.63923	0.409575	0.196647	0.165947	0.210155	0.730968	0.538249	0.759806	0.564213	0.340236	0.30205	0.356207	0.827511	0.678476
NULL	0.994852	ABCA12	26154	-1.12255	-0.644226	-1.0644	0.84594	0.136506	0.317018	0.370344	0.373094	0.594488	0.38894	0.46768	0.909082	0.792811	0.756985	0.529692	0.724323	0.544629	0.617076	0.945197	0.870507	0.84587
NULL	0.9173	ABCA8	10351	-0.449634	1.85232	0.74461	0.0127144	-1.03282	-0.482141	-0.16416	0.519516	0.0126777	0.26591	0.985981	0.141534	0.483088	0.814133	0.662202	0.0443255	0.418971	0.99185	0.26965	0.630742	0.884961
NULL	0.660285	ABCB9	23457	0.309265	0.480537	-0.097065	0.0250369	0.147416	0.204688	-0.414193	0.112252	0.0163754	0.611471	0.895476	0.441334	0.287504	0.0370942	0.22883	0.0540811	0.738029	0.936666	0.593093	0.44251	0.101312
NULL	0.962001	ABCC5	10057	0.176358	-0.244839	-0.207467	-0.0571772	0.17207	0.129205	0.234298	0.349102	0.19706	0.272607	0.759999	0.361432	0.492895	0.21789	0.505982	0.340697	0.426394	0.848064	0.5181	0.639109	0.365226
NULL	0.901235	ABCD3	5825	-0.482384	-0.053024	0.326431	-0.0416416	-0.668287	-0.201385	-0.293439	0.12614	0.863613	0.29463	0.892895	0.0378605	0.518835	0.346432	0.248674	0.916965	0.450115	0.93513	0.102859	0.661611	0.503314
NULL	0.598633	ABCF3	55324	0.268999	0.320272	-0.0508462	-0.0590638	0.195173	0.349553	0.124084	0.0832147	0.0411256	0.737156	0.69664	0.203321	0.0268921	0.415311	0.184288	0.109462	0.831828	0.802432	0.348151	0.0794636	0.569302
NULL	0.894615	ABHD12	26090	0.13609	0.0916593	-0.363233	-0.53582	-0.000682318	-0.0196433	0.192873	0.532222	0.673495	0.102431	0.0190708	0.997459	0.927995	0.379724	0.673091	0.78534	0.214164	0.0609156	0.998467	0.956954	0.536038
NULL	0.963073	ABHD13	84945	-0.537502	-0.215086	0.0774301	0.0965836	-0.366589	-0.0937548	-0.0761571	0.0196498	0.330064	0.723335	0.65915	0.102324	0.66973	0.728347	0.0624115	0.487076	0.822141	0.774719	0.214011	0.782443	0.8257
NULL	0.786603	ABHD14A	25864	0.297595	0.0559041	-0.42936	0.117725	0.499289	0.417438	-0.0125051	0.223745	0.81683	0.0856015	0.627259	0.0463045	0.0927909	0.960056	0.37197	0.88677	0.187991	0.750492	0.119477	0.199507	0.976558
NULL	0.835744	ABHD14B	84836	0.240918	0.25118	-0.157984	-0.195087	0.0918624	0.202249	-0.131542	0.110794	0.0968743	0.289388	0.193191	0.535398	0.17768	0.376518	0.226653	0.205747	0.444516	0.33606	0.675944	0.316943	0.533016
NULL	0.830323	ABHD15	116236	0.0790104	0.0706981	-0.0770613	0.154041	0.463055	0.00507857	0.104868	0.650563	0.685943	0.65904	0.379463	0.0118395	0.97677	0.54844	0.768242	0.794639	0.774637	0.535818	0.0420033	0.986573	0.687029
NULL	0.511196	ABHD17A	81926	0.769316	0.588795	-0.35196	0.274811	0.458877	0.898024	-0.107765	0.0394226	0.108773	0.332278	0.445776	0.206783	0.0176686	0.765152	0.105985	0.22365	0.489173	0.597141	0.352307	0.0573697	0.8516
NULL	0.704639	ABHD17C	58489	0.0291308	-0.365601	-0.22756	0.384659	-0.0289867	0.539863	0.264373	0.907639	0.154303	0.368257	0.133512	0.907982	0.0392668	0.298204	0.94449	0.286934	0.524837	0.258793	0.944576	0.105693	0.453824
NULL	0.951	ABI1	10006	-0.115631	-0.22092	-0.0133591	-0.00966947	-0.102797	-0.0893199	0.201924	0.349352	0.0794431	0.913231	0.937168	0.404733	0.46895	0.107547	0.506215	0.178148	0.947923	0.962254	0.559625	0.618156	0.221778
NULL	0.691507	ABITRAM	54942	-0.272989	-0.0458304	0.258949	-0.0679205	-0.57469	0.180289	0.36435	0.258006	0.847326	0.280626	0.775504	0.0217901	0.451519	0.133203	0.410423	0.906812	0.435147	0.858855	0.0676461	0.602431	0.258349
NULL	0.927925	ABRAXAS2	23172	-0.206785	0.130841	0.440989	-0.0297628	-0.190421	0.14714	0.393909	0.359472	0.560215	0.0561613	0.894324	0.398332	0.513602	0.086754	0.51623	0.696482	0.138006	0.936034	0.553715	0.657201	0.189851
NULL	0.478512	ABT1	29777	0.264898	0.0953978	-0.273333	-0.426763	-0.258852	0.139039	-0.175433	0.143043	0.591756	0.131158	0.0217996	0.152181	0.436604	0.327701	0.271754	0.722211	0.255567	0.0676665	0.284136	0.588963	0.484777
NULL	0.968782	ACAD10	80724	0.114683	-0.0777694	-0.230994	0.0611294	0.286941	-0.0881042	-0.18292	0.561087	0.69306	0.246191	0.756645	0.152047	0.656318	0.358933	0.697299	0.799713	0.397455	0.845637	0.283963	0.772654	0.515721
NULL	0.970038	ACAD8	27034	0.0961588	0.145075	0.0132522	0.0342948	0.237967	0.0405638	0.0602118	0.456208	0.263834	0.917809	0.789763	0.0716804	0.752551	0.640123	0.606591	0.416762	0.950689	0.868593	0.165052	0.842692	0.760592
NULL	0.886852	ACBD6	84320	0.0387714	-0.151004	-0.174093	-0.167957	-0.0522517	-0.0498212	-0.0768675	0.69096	0.128584	0.0816432	0.092489	0.592686	0.610325	0.432731	0.798432	0.252091	0.181756	0.199052	0.722989	0.737039	0.585389
NULL	0.470543	ACBD7	414149	-0.554423	0.344064	0.452148	-0.892634	-0.964298	-0.680385	-0.265193	0.242791	0.463297	0.337522	0.0685526	0.0508429	0.172033	0.582903	0.393769	0.613204	0.494308	0.159756	0.128034	0.309654	0.715285
NULL	0.916391	ACCS	84680	0.299595	0.0583899	-0.34363	0.124021	0.067365	-0.0772854	-0.561773	0.211403	0.8059	0.154479	0.60102	0.776188	0.744958	0.0244176	0.357574	0.879461	0.287184	0.729599	0.859292	0.837184	0.0738349
NULL	0.441549	ACER2	340485	-0.0697215	0.306202	0.473182	0.547676	0.619957	0.271275	0.350624	0.819142	0.321517	0.126779	0.08127	0.0505428	0.381334	0.259526	0.888306	0.478445	0.249616	0.181173	0.12749	0.537591	0.412067
NULL	0.880325	ACOT11	26027	0.463135	0.587173	-0.0792825	-0.386156	-0.621513	0.247981	-0.242569	0.194573	0.0995774	0.822702	0.278661	0.0884658	0.484401	0.494177	0.337735	0.209853	0.890793	0.433027	0.192616	0.63179	0.640189
NULL	0.928331	ACOT7	11332	0.514907	-0.118636	-0.616964	0.152223	0.332076	0.0468514	-0.554651	0.118483	0.713117	0.0639513	0.639815	0.308214	0.885404	0.0954581	0.237769	0.814688	0.151994	0.76033	0.464616	0.930574	0.203582
NULL	0.97613	ACOX1	51	-0.0546736	-0.153324	-0.115577	-0.124226	0.009272	-0.196891	0.0129037	0.677326	0.247977	0.381379	0.347631	0.943659	0.14146	0.921734	0.788034	0.399422	0.537631	0.50452	0.966257	0.269552	0.953155
NULL	0.461344	ACSF3	197322	0.409765	0.298139	-0.303411	0.000449459	0.27948	0.465009	0.0404195	0.0354869	0.119169	0.113762	0.998088	0.143329	0.0181486	0.829456	0.0980782	0.238691	0.231024	0.99886	0.272102	0.0586182	0.895138
NULL	0.947104	ACTL6A	86	-0.0911276	0.106491	0.310183	-0.0124675	-0.0124096	-0.00994676	0.302152	0.521733	0.454773	0.0350439	0.92987	0.930197	0.944044	0.0397596	0.664032	0.605322	0.0971416	0.95791	0.958118	0.966342	0.106684
NULL	0.746874	ACTR1B	10120	0.34507	0.489463	-0.0287084	-0.281415	-0.0186476	0.529383	0.160001	0.140267	0.0403365	0.90052	0.226288	0.935224	0.027541	0.488383	0.267932	0.107889	0.939769	0.374956	0.96117	0.0809045	0.635304
NULL	0.896795	ACTR5	79913	0.125542	-0.149802	-0.20166	-0.208701	-0.126228	-0.0572409	-0.0572492	0.305694	0.223715	0.104685	0.0938131	0.303427	0.638668	0.63868	0.461847	0.371938	0.217462	0.201108	0.459417	0.759321	0.759325
NULL	0.974207	ACTR6	64431	-0.348163	-0.505988	-0.0546075	-0.106767	-0.458171	-0.174535	-0.132928	0.265929	0.111144	0.859631	0.730231	0.147015	0.576945	0.66898	0.418975	0.227207	0.91457	0.827034	0.277095	0.710417	0.781878
NULL	0.957099	ACTR8	93973	-0.101089	-0.0883513	0.0717774	0.161992	0.0989874	-0.0741562	0.183617	0.48393	0.540203	0.618127	0.264677	0.492845	0.607195	0.207746	0.631443	0.680126	0.743344	0.417599	0.639061	0.734356	0.353413
NULL	0.956473	ACVR2A	92	-0.53368	-0.483353	-0.039706	0.237652	-0.221717	0.0545121	0.324255	0.0572778	0.083198	0.883008	0.381589	0.415628	0.840812	0.235779	0.140065	0.18426	0.929051	0.537779	0.569583	0.902666	0.385496
NULL	0.963369	ACYP2	98	-0.0472969	-0.290823	-0.519319	0.425732	0.0441741	0.142483	0.603256	0.904554	0.467515	0.198695	0.281589	0.91071	0.720835	0.132449	0.942478	0.616899	0.342605	0.436293	0.946342	0.82035	0.257325
NULL	0.919138	ADAM10	102	-0.454922	-0.137617	0.140859	0.355496	-0.339323	-0.233525	-0.230591	0.10815	0.619271	0.61089	0.20486	0.225736	0.401731	0.407148	0.222671	0.744252	0.737501	0.349994	0.374336	0.556951	0.562059
NULL	0.524668	ADAM12	8038	-0.117442	-0.327886	0.0484532	1.20839	0.224503	0.194523	-0.124462	0.741661	0.359302	0.893463	0.00171887	0.531051	0.587598	0.726068	0.834939	0.516032	0.935427	0.00897886	0.672115	0.718955	0.824031
NULL	0.851649	ADAM15	8751	0.517703	0.381235	-0.158827	-0.382616	-0.0869265	0.00230099	-0.631942	0.0768401	0.186599	0.576868	0.185246	0.759655	0.993594	0.0333163	0.173813	0.327873	0.710377	0.326322	0.847824	0.996171	0.0935285
NULL	0.866393	ADAP1	11033	0.754085	1.05461	0.348186	0.243247	0.685888	0.283447	0.0408222	0.0729316	0.0194217	0.414267	0.566158	0.103436	0.506236	0.923217	0.167243	0.0618025	0.568328	0.701421	0.215647	0.650858	0.953943
NULL	0.949634	ADAT1	23536	0.0606374	-0.00468094	0.0873708	-0.290726	-0.0826073	-0.0933572	0.199825	0.737656	0.979434	0.629906	0.11598	0.648582	0.607173	0.274821	0.83216	0.988029	0.752657	0.234088	0.766759	0.734356	0.428809
NULL	0.92955	ADAT3	113179	0.460951	-0.829354	-0.943191	-0.0505325	-0.290777	0.280641	-0.797237	0.337878	0.112695	0.0713059	0.917386	0.557277	0.567154	0.130715	0.494709	0.22951	0.164423	0.950459	0.694057	0.702283	0.255012
NULL	0.732059	ADCK2	90956	0.329101	0.703612	0.221276	-0.411883	-0.266759	0.597451	0.103874	0.293875	0.0303756	0.478261	0.192751	0.393896	0.0654775	0.740441	0.449335	0.0871932	0.62648	0.335594	0.549451	0.154667	0.834109
NULL	0.801501	ADCY3	109	0.354296	0.00250633	-0.255937	0.275911	0.15548	-0.193473	-0.509441	0.143243	0.991599	0.286359	0.251951	0.51399	0.419014	0.0393986	0.271998	0.995024	0.44126	0.403725	0.65757	0.57292	0.105941
NULL	0.531964	ADCYAP1R1	117	0.49998	0.0956096	0.385581	0.270157	0.189565	1.01365	1.64699	0.403104	0.879554	0.524572	0.660142	0.755486	0.0929831	0.00852637	0.5582	0.926903	0.666552	0.775411	0.844861	0.199815	0.0322997
NULL	0.943753	ADD2	119	0.0304369	-0.002417	-0.0555818	-0.760966	-0.568918	-0.080758	0.199131	0.943935	0.992749	0.890393	0.0979982	0.198888	0.848477	0.641613	0.966282	0.995676	0.933549	0.207531	0.342859	0.907509	0.761843
NULL	0.73452	ADGRE5	976	0.426943	0.739797	0.329902	0.212473	0.188248	0.174283	-0.44622	0.137442	0.0130936	0.247039	0.453456	0.505781	0.540129	0.123846	0.264194	0.0455189	0.398373	0.604168	0.650445	0.680078	0.245496
NULL	0.739407	ADGRG2	10149	-0.857163	1.45437	0.91067	1.20203	0.761792	1.01291	1.38693	0.392465	0.112772	0.321137	0.167184	0.389237	0.267799	0.128788	0.548074	0.229595	0.478062	0.303591	0.544978	0.421066	0.252419
NULL	0.875464	ADIPOR1	51094	0.035732	0.249821	0.106633	-0.15335	0.0725038	0.0672436	0.220366	0.781022	0.0592502	0.409184	0.238165	0.573548	0.601591	0.0940796	0.862615	0.143654	0.563899	0.388231	0.707609	0.73003	0.201526
NULL	0.981171	ADM5	199800	0.382501	-0.0516574	-0.600318	-0.280451	0.0179816	0.0936686	-0.116423	0.145123	0.842475	0.0277824	0.286672	0.944668	0.720115	0.6567	0.274555	0.90364	0.0814408	0.441636	0.966735	0.819759	0.772928
NULL	0.678222	ADNP	23394	-0.120876	-0.310603	-0.0122117	0.186381	0.134627	-0.173065	0.153502	0.353143	0.0216603	0.924686	0.156178	0.301729	0.187192	0.240377	0.510025	0.0673423	0.954888	0.289399	0.457631	0.328594	0.390893
NULL	0.53294	ADNP2	22850	0.0823722	-0.0569365	0.0680516	-0.0459145	-0.139158	-0.299866	-0.145047	0.470603	0.617404	0.55052	0.686733	0.226797	0.0125628	0.208497	0.619662	0.742787	0.688611	0.795287	0.37553	0.0440046	0.354299
NULL	0.984154	ADORA2B	136	-0.0626778	0.491687	0.528482	0.362557	0.3242	0.238058	0.387993	0.900182	0.316203	0.27989	0.48811	0.51497	0.634533	0.452135	0.939524	0.472988	0.434418	0.635035	0.658431	0.756228	0.603005
NULL	0.596315	ADPGK	83440	-0.00966531	0.34366	0.258067	-0.0797041	-0.00640268	-0.0628522	0.118641	0.932052	0.00467318	0.0288559	0.483899	0.954965	0.580595	0.300041	0.959332	0.0200524	0.083848	0.631419	0.973296	0.713472	0.45575
NULL	0.995973	ADPRHL1	113622	0.143534	-0.14341	-0.425141	-0.126127	0.163787	0.047757	-0.0626877	0.680863	0.688512	0.237108	0.723833	0.641754	0.891721	0.8641	0.79085	0.796626	0.38709	0.822517	0.761939	0.934379	0.917271
NULL	0.792933	ADPRM	56985	-0.205409	0.276914	0.341515	-0.094136	-0.208494	0.16743	0.343633	0.294171	0.158944	0.0844538	0.628	0.28716	0.391074	0.0835424	0.449618	0.293071	0.186238	0.751129	0.442178	0.546832	0.184786
NULL	0.983248	ADRA2C	152	0.578798	-0.658068	-0.856623	-0.176456	0.11421	0.322995	0.122287	0.203488	0.161619	0.0707995	0.698971	0.800418	0.485443	0.790933	0.348348	0.296549	0.163609	0.804067	0.875763	0.632838	0.869326
NULL	0.648477	ADSS1	122622	0.112109	-0.348078	-0.695655	0.504056	0.289321	0.416217	0.0614787	0.699515	0.238051	0.0226476	0.089722	0.321303	0.16001	0.832765	0.804454	0.388103	0.0696837	0.194639	0.478228	0.294415	0.897419
NULL	0.750728	AEBP2	121536	-0.496534	-0.181547	0.187973	0.112469	-0.408438	-0.311226	-0.361204	0.0477148	0.454784	0.438154	0.641758	0.0994008	0.205837	0.143351	0.12219	0.605322	0.590282	0.761939	0.209604	0.351232	0.272128
NULL	0.990512	AEN	64782	0.182502	-0.0566253	-0.268319	-0.103408	0.156598	0.0354609	0.00566438	0.276893	0.73364	0.114125	0.535648	0.350521	0.831086	0.972838	0.430999	0.829433	0.231514	0.676145	0.507349	0.896312	0.984158
NULL	0.737779	AFAP1L1	134265	0.236451	-0.367608	-0.420019	0.322974	0.370103	-0.278928	-0.402514	0.399621	0.194585	0.140072	0.25273	0.19187	0.326147	0.159942	0.554928	0.337738	0.267636	0.404666	0.334529	0.483118	0.294317
NULL	0.985413	AFF1	4299	-0.0466432	-0.264849	-0.173453	-0.0143331	-0.0941605	-0.219949	0.0476998	0.791882	0.142	0.330725	0.935587	0.59565	0.221894	0.788095	0.869877	0.270293	0.487619	0.961365	0.725185	0.369945	0.867337
NULL	0.940353	AFF4	27125	-0.242364	-0.298939	0.184004	0.455848	0.202798	-0.107184	0.211663	0.365992	0.267286	0.491811	0.0947057	0.448151	0.688479	0.430113	0.522636	0.420463	0.638231	0.202439	0.599265	0.796623	0.582926
NULL	0.476601	AFMID	125061	0.151141	0.409738	0.134631	-0.294157	-0.0744713	0.155744	0.15171	0.308505	0.00869059	0.363211	0.0531533	0.613544	0.294509	0.306837	0.464892	0.0327992	0.519929	0.132375	0.739831	0.45	0.463113
NULL	0.960451	AFTPH	54812	-0.350025	-0.0740757	0.350293	0.223447	-0.222889	-0.177546	-0.0353171	0.10465	0.725047	0.103317	0.292508	0.29455	0.402404	0.866786	0.217435	0.823416	0.215464	0.448017	0.450042	0.557541	0.919048
NULL	0.898443	AGAP4	119016	-0.0168612	0.427374	-0.114834	0.289598	0.609621	0.195432	0.0247355	0.953725	0.146103	0.693173	0.320623	0.0408962	0.504938	0.933505	0.97254	0.275845	0.799786	0.477479	0.109037	0.649731	0.960217
NULL	0.343464	AGAP5	729092	0.0213616	0.470197	0.405142	0.286131	0.310342	0.627835	0.573129	0.943942	0.125448	0.183387	0.346529	0.308478	0.0443747	0.0650529	0.966282	0.247704	0.324037	0.50341	0.464882	0.115866	0.153932
NULL	0.983677	AGAP6	414189	-0.0699265	0.113128	-0.0481712	0.115013	-0.0456083	0.246266	0.0669379	0.70064	0.534219	0.790659	0.527515	0.801798	0.18181	0.712981	0.805328	0.674912	0.869173	0.669013	0.876631	0.322151	0.814571
NULL	0.985162	AGGF1	55109	-0.398361	-0.087766	0.26602	0.18354	-0.200548	0.050486	0.273923	0.163037	0.754162	0.345407	0.513769	0.476021	0.857411	0.332648	0.298305	0.843892	0.50223	0.657354	0.624525	0.913221	0.489524
NULL	0.51791	AGK	55750	-0.0959462	0.41004	0.357893	-0.0212547	0.0086644	-0.0987047	0.142891	0.48601	0.00523168	0.0133202	0.876871	0.949617	0.474103	0.302153	0.633236	0.0219389	0.0461348	0.925387	0.970136	0.622816	0.458067
NULL	0.671475	AGO1	26523	-0.0288775	-0.0677573	-0.0183304	-0.184863	0.0774371	-0.280446	-0.0111633	0.796141	0.545441	0.869661	0.105674	0.489893	0.016936	0.920454	0.872707	0.684518	0.920848	0.219017	0.636646	0.0555524	0.952315
NULL	0.557158	AGO2	27161	0.240683	0.558543	0.356996	0.127218	0.188303	0.477815	0.322376	0.331362	0.0293386	0.153513	0.606295	0.445802	0.0602669	0.197062	0.488227	0.0849251	0.285925	0.733747	0.597151	0.145434	0.340697
NULL	0.9845	AGPAT1	10554	0.0510251	0.472832	0.268738	0.0592126	0.300255	0.151719	0.401357	0.890588	0.215955	0.463985	0.873284	0.419564	0.681004	0.288699	0.933692	0.362863	0.613855	0.923123	0.573478	0.790957	0.443793
NULL	0.545136	AGPAT2	10555	0.826847	0.233976	-0.480485	0.253939	0.53281	0.686966	-0.252746	0.0196961	0.489417	0.161098	0.452671	0.121073	0.0504999	0.456289	0.0625238	0.636198	0.295877	0.603462	0.241498	0.127404	0.60666
NULL	0.912175	AGPS	8540	-0.409231	-0.249659	0.20095	0.278528	-0.199763	0.346468	0.419901	0.174539	0.403246	0.499305	0.351092	0.501744	0.250383	0.164343	0.312904	0.558317	0.644818	0.507955	0.647037	0.401995	0.299918
NULL	0.970276	AGTPBP1	23287	-0.253895	-0.0204814	0.500009	0.00918411	-0.416852	-0.200294	-0.131445	0.352105	0.939588	0.0714347	0.972917	0.132262	0.462784	0.628137	0.509011	0.963658	0.164638	0.98422	0.257057	0.612735	0.751235
NULL	0.93608	AHCYL1	10768	-0.0455036	0.0870772	0.0393981	-0.201904	-0.119489	-0.251559	-0.00190138	0.767256	0.57219	0.797844	0.195326	0.439396	0.110247	0.990107	0.853112	0.706468	0.873853	0.338644	0.591429	0.225833	0.994216
NULL	0.900754	AHNAK	79026	-0.174632	0.270089	0.445307	0.271912	-0.0783234	-0.19557	-0.0664796	0.382718	0.181065	0.0313787	0.17825	0.693655	0.329089	0.738224	0.538994	0.321233	0.0893955	0.317632	0.800124	0.486162	0.832597
NULL	0.866044	AK1	203	0.450574	0.239575	-0.257666	-0.015563	0.208054	0.52306	0.0605143	0.0527357	0.293027	0.257531	0.944823	0.358703	0.0260771	0.788064	0.131588	0.448436	0.409928	0.966836	0.515476	0.0776121	0.867313
NULL	0.969027	AKAP11	11215	-0.283712	-0.260728	0.249854	0.359711	-0.538652	-0.128358	-0.105173	0.435686	0.473333	0.491539	0.32366	0.145571	0.72428	0.771624	0.588165	0.622117	0.638033	0.48063	0.275137	0.822858	0.856159
NULL	0.930073	AKAP12	9590	-0.284188	-0.467258	0.191421	0.201134	-0.0673051	-0.661168	-0.436045	0.444232	0.21236	0.60457	0.589135	0.856692	0.0821824	0.243565	0.5957	0.358703	0.732588	0.720144	0.912694	0.182612	0.394554
NULL	0.930222	AKR1A1	10327	0.254177	-0.0701444	-0.384288	0.00946995	0.276674	0.230159	-0.00182692	0.153849	0.689941	0.0350432	0.956885	0.121796	0.196323	0.991731	0.286375	0.797677	0.0971416	0.974493	0.242507	0.33984	0.995105
NULL	0.455674	AKR1C2	1646	-0.205298	-0.768179	-0.0388906	-0.00232594	-0.209123	-1.20608	-1.38392	0.691862	0.149315	0.955684	0.993382	0.66956	0.0317015	0.0147487	0.798967	0.280101	0.973691	0.996041	0.78233	0.0900717	0.0499256
NULL	0.953832	AKR1E2	83592	-0.258467	-0.555501	-0.427555	-0.621982	-0.291519	-0.297639	-0.312303	0.550322	0.222443	0.330433	0.165663	0.508003	0.496008	0.474972	0.688426	0.370496	0.487417	0.301692	0.652353	0.641815	0.62363
NULL	0.930948	AKR7A2	8574	0.27471	0.172994	-0.199901	-0.221373	0.0673847	0.0926588	-0.0624526	0.0570231	0.222395	0.160197	0.121323	0.630756	0.50968	0.656079	0.13959	0.37043	0.294654	0.241819	0.753339	0.653745	0.772513
NULL	0.932078	AKT1	207	0.45633	0.249693	-0.203318	-0.0589377	0.296151	0.344099	-0.0675977	0.0501558	0.271786	0.369203	0.793315	0.194327	0.134276	0.764056	0.126732	0.425502	0.525777	0.870751	0.33744	0.259858	0.850881
NULL	0.55509	AKT3	10000	-0.459153	-0.0315077	0.407822	0.652887	-0.00791369	0.314573	0.504167	0.112736	0.911185	0.156257	0.0271023	0.977648	0.271606	0.0826	0.229538	0.946615	0.289489	0.0799327	0.9871	0.425308	0.18332
NULL	0.345513	ALDH18A1	5832	-0.0251171	0.330596	0.179312	-0.380532	-0.084718	0.212671	0.292409	0.881715	0.0577118	0.292583	0.0305269	0.616557	0.21434	0.0914645	0.928262	0.14086	0.448077	0.0875394	0.742105	0.360941	0.197382
NULL	0.816623	ALDH1L2	160428	-0.264772	0.296661	0.282498	0.603411	0.234203	0.421591	0.67854	0.507837	0.470356	0.480365	0.137302	0.561528	0.298901	0.101071	0.652225	0.619429	0.628168	0.264024	0.697649	0.454524	0.212159
NULL	0.987332	ALDH5A1	7915	-0.0568726	0.257199	0.26507	0.0462717	-0.0331855	0.226216	0.0434814	0.765315	0.18255	0.169262	0.80851	0.861665	0.241293	0.819842	0.851715	0.323057	0.306245	0.881248	0.915872	0.391993	0.888757
NULL	0.434278	ALDOA	226	0.458984	0.496818	-0.323825	-0.28472	0.0486231	0.823253	0.32431	0.124681	0.0972655	0.272581	0.335419	0.8687	0.00827606	0.272364	0.246692	0.206308	0.426367	0.492245	0.920252	0.0315511	0.426116
NULL	0.979489	ALDOC	230	-0.197338	1.01412	-0.0643616	-0.0543617	0.0897838	0.553292	0.463321	0.685654	0.0420162	0.893908	0.915049	0.856441	0.259659	0.342474	0.79438	0.111256	0.935738	0.949132	0.912541	0.412229	0.4991
NULL	0.994204	ALG11	440138	-0.41385	-0.0607328	0.0688195	0.0833182	-0.116637	-0.0513098	0.132247	0.0848371	0.794809	0.768119	0.721185	0.618046	0.826293	0.572286	0.186803	0.871799	0.853691	0.820551	0.743301	0.893095	0.706528
NULL	0.928028	ALG12	79087	0.495132	0.253924	-0.408254	-0.137599	0.147038	0.347376	-0.165252	0.052183	0.307668	0.10566	0.577484	0.551823	0.165783	0.504584	0.130567	0.46402	0.219009	0.710819	0.689672	0.301836	0.649455
NULL	0.689967	ALG1L	200810	0.1996	-0.0960372	-0.479569	0.581144	0.733982	0.484391	-0.174403	0.600105	0.806015	0.225229	0.130118	0.0583219	0.206452	0.645142	0.728844	0.879537	0.373732	0.254209	0.141921	0.351909	0.764305
NULL	0.790066	ALG2	85365	-0.157875	-0.0448794	-0.0105226	0.038034	0.0116105	0.174921	0.413754	0.295626	0.764191	0.943859	0.799319	0.938141	0.248134	0.00915396	0.451084	0.850969	0.966282	0.875005	0.962816	0.399581	0.034206
NULL	0.982293	ALKBH1	8846	0.0631816	0.125271	0.130597	-0.0471739	0.0380308	0.0560249	0.145086	0.583497	0.280588	0.260595	0.682028	0.740999	0.626986	0.213093	0.715751	0.435109	0.413234	0.791758	0.834524	0.750286	0.359516
NULL	0.735643	ALKBH4	54784	0.275667	0.0836925	-0.180394	-0.011698	0.269022	0.284154	0.101054	0.0647166	0.564946	0.219492	0.935705	0.0710627	0.0576407	0.487822	0.153345	0.700408	0.367176	0.961404	0.164014	0.140726	0.634786
NULL	0.953272	ALKBH6	84964	0.216504	0.133061	-0.167393	-0.0997363	0.161997	0.0905461	-0.259701	0.218578	0.446243	0.339247	0.567835	0.354652	0.603811	0.14367	0.366058	0.597557	0.496144	0.702866	0.511553	0.731947	0.272562
NULL	0.919917	ALKBH8	91801	-0.26507	-0.12865	0.534441	0.741373	0.0631605	0.199148	0.382653	0.479321	0.730449	0.158055	0.0539624	0.865527	0.595257	0.308651	0.627335	0.827145	0.291869	0.13384	0.918309	0.724906	0.464982
NULL	0.957671	ALMS1	7840	-0.43239	-0.464736	0.193393	0.55869	-0.359946	-0.0993445	-0.14919	0.232032	0.199733	0.58757	0.12451	0.31945	0.780613	0.676728	0.381341	0.343888	0.718946	0.246414	0.476273	0.86236	0.787588
NULL	0.973038	ALX3	257	0.600821	-0.22704	-0.427188	0.336512	0.360152	0.347567	-0.0398824	0.109479	0.541052	0.253901	0.367157	0.334807	0.350121	0.918899	0.224655	0.680851	0.405924	0.523749	0.491651	0.506936	0.951376
NULL	0.985595	AMDHD1	144193	-0.134187	-0.364823	-0.41452	-0.0199559	0.0511821	0.372685	0.132256	0.646532	0.220105	0.163806	0.945422	0.860349	0.210359	0.650974	0.765415	0.367856	0.299292	0.967265	0.915062	0.356371	0.768604
NULL	0.971727	AMER1	139285	0.207926	-0.316914	-0.435362	-0.0340271	-0.00337523	-0.338745	-0.213996	0.411246	0.215496	0.0921486	0.893426	0.989424	0.188442	0.400886	0.565704	0.362307	0.198503	0.935414	0.993959	0.330137	0.556093
NULL	0.984369	AMFR	267	0.097172	0.153284	-0.0450426	-0.175503	0.0644579	-0.0584348	0.0659856	0.495068	0.284617	0.751053	0.222217	0.650205	0.681482	0.642951	0.64097	0.439398	0.841462	0.370288	0.768021	0.791342	0.762758
NULL	0.465182	AMIGO1	57463	0.0384848	-0.0824768	-0.302371	0.0537079	-0.112313	-0.587037	-0.716528	0.886123	0.759443	0.266156	0.842256	0.676454	0.0393118	0.0136394	0.931007	0.847686	0.419175	0.903492	0.787321	0.105787	0.0469736
NULL	0.872271	AMN1	196394	-0.173329	-0.0416323	0.286938	-0.177777	-0.37814	0.232384	0.173469	0.422676	0.846124	0.18592	0.410196	0.0867091	0.283391	0.421107	0.576166	0.906085	0.327119	0.56478	0.18979	0.438194	0.574795
NULL	0.94251	AMY2B	280	-0.968372	-0.492287	-0.656082	0.42568	0.107171	-0.241556	-0.482034	0.0356099	0.258023	0.138753	0.312593	0.801104	0.584257	0.275975	0.0983286	0.410444	0.26593	0.469115	0.876197	0.71631	0.430073
NULL	0.709566	ANAPC16	119504	-0.148025	0.0518142	0.0547321	-0.0840715	-0.116776	-0.282762	-0.218057	0.27751	0.701237	0.685284	0.535013	0.389949	0.0433317	0.114089	0.431696	0.805804	0.794092	0.675617	0.545692	0.113851	0.231475
NULL	0.615931	ANAPC4	29945	-0.622659	-0.271757	0.0774761	-0.15591	-0.82611	-0.281491	-0.50536	0.0711205	0.418008	0.815983	0.640566	0.0196325	0.402485	0.13905	0.164113	0.5719	0.886267	0.760962	0.0623689	0.557621	0.266256
NULL	0.869744	ANAPC5	51433	0.0585806	0.0150161	-0.105906	-0.162764	0.016656	0.0997843	0.102168	0.505753	0.864113	0.23288	0.0711138	0.849433	0.260374	0.249386	0.650421	0.917275	0.382301	0.164105	0.908094	0.412985	0.400891
NULL	0.988287	ANGEL1	23357	0.136702	0.181226	0.0623988	-0.0760048	0.248985	-0.0778073	0.0115066	0.475088	0.345459	0.743807	0.690501	0.197702	0.683766	0.951897	0.623755	0.502262	0.836317	0.798099	0.341375	0.792988	0.971432
NULL	0.94344	ANGEL2	90806	-0.304014	-0.155614	0.0919276	-0.0466903	-0.251313	-0.387134	-0.0264959	0.151819	0.457243	0.658999	0.822596	0.233269	0.071277	0.898756	0.283635	0.607512	0.774607	0.890747	0.382733	0.164368	0.938704
NULL	0.926375	ANKAR	150709	-0.840953	0.0354419	0.374939	-0.58017	-0.293202	-0.0873339	0.164926	0.0158018	0.911717	0.241784	0.0841297	0.369668	0.787031	0.607872	0.0526057	0.946973	0.392516	0.18573	0.526299	0.866599	0.734991
NULL	0.988679	ANKFY1	51479	0.0753437	-0.161549	-0.206307	-0.196882	-0.0951609	-0.0712792	-0.00488206	0.672865	0.36824	0.252872	0.274585	0.594547	0.690775	0.978232	0.784895	0.524829	0.404805	0.428486	0.724352	0.798284	0.987351
NULL	0.965733	ANKHD1	54882	-0.0847011	0.0192509	0.326658	0.018863	-0.0308923	-0.284025	0.0673862	0.5837	0.900686	0.04107	0.902609	0.841213	0.0733992	0.662768	0.715946	0.939892	0.109349	0.941225	0.902925	0.16806	0.777521
NULL	0.965802	ANKHD1-EIF4EBP3	404734	-0.0664755	0.0196488	0.312418	0.0110258	-0.0499819	-0.275353	0.0489359	0.654155	0.894519	0.0419477	0.940658	0.736012	0.070969	0.741518	0.771099	0.936155	0.11112	0.964356	0.831142	0.163888	0.834852
NULL	0.679425	ANKLE1	126549	0.184243	0.544625	-0.128819	0.394229	0.558012	0.649719	0.382442	0.618904	0.143893	0.730893	0.290874	0.137582	0.0854663	0.309115	0.743936	0.272857	0.82747	0.446211	0.264378	0.1878	0.465486
NULL	0.57886	ANKMY2	57037	-0.472376	0.170917	0.487988	-0.477563	-0.655263	0.00361876	0.0707733	0.0846444	0.521319	0.0736677	0.0809905	0.0195424	0.989173	0.790242	0.186517	0.663714	0.168468	0.180749	0.0621172	0.993824	0.868833
NULL	0.448418	ANKRD13B	124930	0.494687	0.27006	-0.146888	0.338954	0.492321	0.525554	0.151934	0.0637213	0.302574	0.571756	0.197943	0.0651059	0.0504112	0.559753	0.15157	0.458475	0.70611	0.341697	0.154036	0.127235	0.696104
NULL	0.609456	ANKRD13C	81573	-0.211431	-0.0294283	0.460901	0.308563	0.216917	0.146625	0.325803	0.282454	0.879788	0.0234101	0.120167	0.270056	0.453402	0.101801	0.437241	0.927039	0.0715263	0.240201	0.423746	0.604131	0.213242
NULL	0.987494	ANKRD17	26057	-0.0827018	-0.0765084	0.230745	0.147758	0.078817	-0.0987202	0.132487	0.662487	0.686612	0.229123	0.437817	0.677528	0.60411	0.486629	0.777341	0.795176	0.378065	0.590056	0.788174	0.732162	0.633771
NULL	0.642655	ANKRD24	170961	-0.17997	1.3349	-0.0244315	0.496458	0.670071	0.985047	0.513602	0.74034	0.016651	0.964291	0.354367	0.214652	0.0683313	0.341439	0.834061	0.0548122	0.979214	0.511282	0.361329	0.159382	0.498142
NULL	0.574903	ANKRD27	84079	0.188802	0.0508728	-0.00309775	-0.282585	-0.279109	-0.168079	-0.17008	0.228602	0.742847	0.984061	0.0763021	0.0795544	0.283987	0.278464	0.377521	0.835674	0.990675	0.172903	0.178348	0.438746	0.432805
NULL	0.907615	ANKRD28	23243	-0.174401	-0.26833	0.278885	-0.0829193	-0.655387	-0.267792	-0.32848	0.601101	0.42317	0.405852	0.804569	0.057301	0.426536	0.328586	0.729651	0.576592	0.560711	0.878482	0.140094	0.579693	0.485708
NULL	0.835582	ANKRD33B	651746	0.189551	0.879148	0.700809	-0.227703	-0.906156	-0.25121	0.416353	0.679671	0.0616343	0.135129	0.650503	0.0646165	0.59965	0.39276	0.789938	0.14786	0.261041	0.768231	0.153189	0.728482	0.548345
NULL	0.960001	ANKRD34A	284615	0.078994	0.0254708	-0.179909	0.296435	0.427064	-0.00852127	-0.111823	0.758747	0.921052	0.48677	0.254919	0.104643	0.974151	0.667373	0.847166	0.952693	0.633903	0.407029	0.217433	0.984933	0.780855
NULL	0.930868	ANKRD36	375248	0.000464504	0.130653	0.573783	-0.333529	-0.148736	-0.124699	-0.616918	0.998932	0.693394	0.0875568	0.323724	0.655464	0.710903	0.0788619	0.999385	0.799974	0.191113	0.480689	0.772061	0.813074	0.177197
NULL	0.906141	ANKRD40	91369	-0.0490646	-0.0473369	0.0110841	-0.115858	-0.0694126	-0.237056	-0.0182536	0.658416	0.669851	0.920303	0.300705	0.53275	0.0392826	0.869272	0.774148	0.782566	0.952227	0.456478	0.673599	0.105723	0.920626
NULL	0.98748	ANKRD45	339416	-0.605899	-0.285654	0.200705	0.0223189	-0.479986	-0.441716	-0.163599	0.212046	0.547635	0.657676	0.959009	0.323862	0.357502	0.729113	0.358314	0.686391	0.77364	0.975816	0.480842	0.514116	0.826202
NULL	0.991319	ANKRD49	54851	-0.205869	-0.095124	0.307388	-0.0158856	-0.273319	-0.0606281	-0.00104809	0.345048	0.660559	0.160233	0.941344	0.213064	0.77965	0.996117	0.501867	0.775727	0.29469	0.964803	0.359508	0.861689	0.997732
NULL	0.972438	ANKRD7	56311	-0.538492	-0.0677539	-0.051523	-0.326078	-0.525811	0.176364	0.50039	0.266878	0.890503	0.917764	0.491026	0.276436	0.706522	0.28522	0.42	0.933629	0.950658	0.637623	0.43056	0.80978	0.440038
NULL	0.769689	ANP32A	8125	-0.186401	0.0491685	0.118296	-0.0635566	-0.220804	0.135317	0.225084	0.159596	0.706038	0.367018	0.626162	0.0978548	0.303121	0.0916201	0.293892	0.80948	0.523649	0.749762	0.2073	0.459039	0.197625
NULL	0.951946	ANP32C	23520	-0.388843	-0.136538	0.00745306	-0.125725	-0.605602	-0.0289173	0.14382	0.171257	0.623308	0.977948	0.650339	0.0384389	0.917238	0.60418	0.308692	0.747462	0.987248	0.768141	0.104003	0.950407	0.732198
NULL	0.82731	ANTKMT	65990	0.862701	0.333645	-0.693737	0.178154	0.473343	0.721102	-0.170538	0.0372965	0.405302	0.0929952	0.654846	0.240825	0.0779702	0.671517	0.101729	0.560212	0.199832	0.771623	0.391437	0.175669	0.78387
NULL	0.987638	ANXA13	312	-0.868923	0.311533	-0.0449676	-0.0146706	0.192026	-0.214092	0.14584	0.010221	0.308672	0.880025	0.959907	0.531381	0.493796	0.636915	0.0373877	0.465006	0.927217	0.976442	0.672421	0.639816	0.758035
NULL	0.796021	ANXA4	307	0.132867	-0.216571	-0.209853	-0.0253145	0.113196	-0.142656	-0.146105	0.253603	0.0676437	0.0761144	0.826036	0.329439	0.22129	0.21059	0.405635	0.158266	0.172602	0.892933	0.486517	0.369267	0.356613
NULL	0.61116	AP1G1	164	-0.212948	0.233262	0.467567	-0.0387228	-0.145592	0.101965	0.382924	0.237835	0.197019	0.0129481	0.828067	0.416679	0.56877	0.0386352	0.387851	0.340655	0.0451053	0.894335	0.570548	0.703647	0.104412
NULL	0.891592	AP3B1	8546	-0.224429	0.211526	0.420967	0.116277	-0.0679327	0.168847	0.342026	0.268682	0.296539	0.0429595	0.563433	0.73523	0.403609	0.0963472	0.422112	0.452058	0.11313	0.699193	0.830564	0.55858	0.204955
NULL	0.517854	AP3D1	8943	0.478783	0.00183559	-0.376043	-0.0451693	0.294547	0.249927	-0.115142	0.00704558	0.991204	0.0302865	0.786322	0.0848283	0.140892	0.491095	0.0277973	0.994819	0.0870068	0.866133	0.186787	0.268812	0.637678
NULL	0.969877	AP3S2	10239	0.0239161	0.0194467	-0.0564695	0.0167052	0.205578	-0.0164026	0.112657	0.839909	0.869522	0.633942	0.887799	0.0901497	0.889821	0.344858	0.902104	0.920764	0.755729	0.931887	0.195287	0.933151	0.501658
NULL	0.9155	AP4E1	23431	-0.280886	0.0106366	0.585311	0.180849	-0.405572	0.186873	0.332461	0.329378	0.970236	0.0472102	0.526988	0.162851	0.514391	0.249191	0.486448	0.982746	0.121189	0.668624	0.298065	0.657924	0.400745
NULL	0.761834	AP5M1	55745	-0.234394	-0.681131	-0.187028	-0.137026	-0.462589	-0.296848	-0.162046	0.373206	0.0139602	0.476134	0.601512	0.0853557	0.265235	0.538	0.529797	0.0478256	0.624613	0.729993	0.187625	0.418206	0.678277
NULL	0.678106	AP5S1	55317	0.3189	0.0657675	-0.357499	-0.360471	0.0635928	0.045998	-0.182332	0.0506576	0.678062	0.0301107	0.0289849	0.687689	0.771462	0.255285	0.127714	0.788597	0.0866096	0.0841221	0.796043	0.856062	0.407435
NULL	0.96255	APBB1	322	0.372448	0.0400157	-0.535424	-0.273413	-0.0887706	0.179705	-0.321794	0.186717	0.886247	0.0625262	0.330153	0.749648	0.519852	0.252578	0.328033	0.93102	0.149457	0.487162	0.84044	0.662446	0.404489
NULL	0.559969	APEX2	27301	0.234445	-0.0656397	-0.325983	-0.381885	-0.161839	-0.115124	-0.396261	0.234788	0.736609	0.102463	0.0581785	0.40952	0.557293	0.0502859	0.384444	0.831539	0.214222	0.141679	0.564165	0.694067	0.126984
NULL	0.926265	APH1B	83464	-0.123536	-0.296018	-0.0819267	0.21262	-0.022849	-0.183456	-0.265243	0.49826	0.111376	0.652252	0.246857	0.899941	0.318519	0.152577	0.643885	0.227553	0.769636	0.398191	0.939373	0.47536	0.28468
NULL	0.981147	APLF	200558	-0.583892	-0.349207	0.0593414	0.628135	-0.0675596	0.0128569	0.157249	0.122564	0.346839	0.870859	0.0926685	0.85411	0.972242	0.668563	0.243575	0.50374	0.921621	0.199341	0.911084	0.983854	0.781577
NULL	0.72111	APMAP	57136	-0.0108961	0.151268	0.0300445	0.325954	0.370165	0.0415513	0.110009	0.949708	0.38498	0.862159	0.0669868	0.038973	0.810213	0.526166	0.970167	0.541049	0.916104	0.15718	0.105105	0.882313	0.66787
NULL	0.957114	APOBEC3D	140564	-0.017476	0.387801	0.209526	0.19492	0.10814	-0.369973	-0.0507576	0.940063	0.10026	0.366928	0.404695	0.642758	0.123499	0.82956	0.963966	0.210885	0.523543	0.559614	0.762603	0.244933	0.895221
NULL	0.973229	APOBEC3H	164668	-0.369835	-0.244013	-1.24078	0.270664	-0.141267	-0.499057	-0.787466	0.552891	0.706865	0.0626354	0.655686	0.811095	0.417433	0.213656	0.690535	0.810035	0.149654	0.772238	0.882899	0.571274	0.360127
NULL	0.960273	APOL1	8542	-0.534481	0.786989	0.787295	-0.0276073	-0.820485	0.524141	0.328	0.36334	0.166584	0.163762	0.963746	0.191209	0.35672	0.565429	0.520045	0.302817	0.299248	0.978931	0.333707	0.513471	0.700845
NULL	0.99194	APPBP2	10513	-0.490203	-0.21222	0.207747	0.160329	-0.216007	-0.062771	-0.01609	0.0735733	0.427272	0.436515	0.547533	0.41922	0.813986	0.951791	0.168323	0.580392	0.588907	0.686304	0.573098	0.884861	0.971344
NULL	0.862709	APPL1	26060	-0.385352	-0.175538	0.278938	-0.0288014	-0.541992	-0.417224	-0.0679446	0.151493	0.507823	0.294688	0.912925	0.0474295	0.122006	0.796696	0.283151	0.652225	0.450162	0.947734	0.121633	0.242772	0.873024
NULL	0.910781	APPL2	55198	-0.217917	0.0176307	0.186917	0.126171	0.114807	-0.0666105	0.267716	0.137504	0.90251	0.201007	0.383527	0.427456	0.644131	0.0703581	0.264275	0.941176	0.345425	0.539687	0.580528	0.763492	0.162853
NULL	0.365911	APRT	353	0.420066	0.383204	-0.222475	-0.388533	-0.0331376	0.495162	-0.0340649	0.0449575	0.0655881	0.275813	0.0622209	0.869756	0.0195081	0.866128	0.117025	0.154832	0.42987	0.148932	0.920915	0.0620272	0.918671
NULL	0.872354	AQR	9716	-0.311159	0.229377	0.622276	-0.111096	-0.332941	0.0706203	0.400867	0.24627	0.390051	0.0247923	0.675345	0.215271	0.789927	0.137926	0.397537	0.54582	0.0747125	0.786654	0.362009	0.868664	0.264813
NULL	0.959423	AR	367	-0.19464	-0.730984	-0.381495	0.408264	0.301649	0.196114	0.323741	0.626476	0.073735	0.351464	0.302417	0.449609	0.617751	0.411587	0.749907	0.168586	0.508341	0.458309	0.600643	0.743057	0.565988
NULL	0.490037	ARAP3	64411	0.216829	-1.15898	-1.62832	0.29452	0.0974032	-0.9961	-1.27137	0.73847	0.0815923	0.0200648	0.644146	0.885187	0.128375	0.0625076	0.832797	0.181689	0.063443	0.763495	0.930457	0.251793	0.149416
NULL	0.828538	ARC	23237	0.287257	1.15744	0.284357	0.341437	-0.125386	0.516027	-0.626487	0.506795	0.0102309	0.509019	0.432319	0.775121	0.240407	0.17163	0.651285	0.0374185	0.653189	0.585012	0.85863	0.390912	0.30916
NULL	0.883544	ARF3	377	0.0855472	0.10033	0.0801514	-0.102785	0.184903	0.147293	0.251161	0.576929	0.51344	0.601083	0.50329	0.232585	0.339766	0.10867	0.710412	0.657054	0.729638	0.648402	0.381986	0.496654	0.22349
NULL	0.79767	ARF6	382	-0.0708121	0.0973526	0.180909	0.215302	0.168495	0.221068	0.289738	0.691833	0.586505	0.314691	0.233946	0.349066	0.222078	0.112597	0.798967	0.718165	0.471471	0.383525	0.505959	0.370149	0.22936
NULL	0.955658	ARFGEF1	10565	-0.419257	0.00454882	0.472092	0.43014	-0.33149	0.243132	0.171385	0.213803	0.989076	0.162489	0.201723	0.323024	0.467768	0.606757	0.360242	0.993757	0.297643	0.346264	0.480061	0.617141	0.734027
NULL	0.528951	ARFIP1	27236	-0.613554	-0.263762	0.0912346	-0.0907692	-0.523174	-0.4626	-0.367425	0.0263967	0.321008	0.729017	0.730578	0.0552536	0.0879455	0.170836	0.0783387	0.477907	0.826112	0.82723	0.136301	0.191771	0.308145
NULL	0.855948	ARHGAP24	83478	0.0416668	-0.159365	-0.170008	-0.42831	-1.29912	0.949942	0.622363	0.951133	0.814947	0.802202	0.552624	0.0843192	0.173597	0.366841	0.970927	0.885488	0.876815	0.69037	0.186012	0.311688	0.523442
NULL	0.403484	ARHGAP26	23092	-0.443438	0.232219	0.0630392	0.129142	-0.0417853	-0.388676	-0.364957	0.0154538	0.186051	0.715739	0.457739	0.809516	0.0320752	0.0431312	0.0517169	0.327253	0.816598	0.608013	0.881877	0.0908515	0.113453
NULL	0.718381	ARHGAP4	393	0.400292	0.024645	-0.822562	0.479243	0.941604	0.431097	-0.618324	0.39334	0.957436	0.10039	0.31752	0.0556701	0.36261	0.218552	0.548853	0.974757	0.211088	0.474344	0.137086	0.519292	0.366021
NULL	0.721282	ARHGEF16	27237	0.520867	-0.182894	-0.663545	-0.478884	-0.595579	-0.436917	-0.932294	0.255131	0.690626	0.15704	0.305386	0.204761	0.364036	0.0630197	0.407279	0.798168	0.290507	0.46149	0.349904	0.520727	0.15034
NULL	0.961786	ARHGEF2	9181	0.151958	0.447992	0.0841821	0.267301	0.0711832	0.050151	-0.24678	0.483682	0.0453938	0.697116	0.22255	0.74209	0.817284	0.259563	0.631264	0.117792	0.802669	0.370625	0.835189	0.887144	0.412104
NULL	0.978122	ARHGEF6	9459	-0.686086	-0.586435	-0.421627	-0.0115753	-0.204475	-0.710674	-0.611269	0.248867	0.340399	0.476525	0.979095	0.710341	0.225181	0.288296	0.400442	0.497155	0.624995	0.987832	0.812694	0.373694	0.443349
NULL	0.931315	ARID2	196528	-0.278024	0.122764	0.414375	0.592358	0.0322493	-0.320135	-0.155763	0.37104	0.689587	0.183447	0.0613211	0.916421	0.304161	0.614302	0.527734	0.797432	0.324084	0.14732	0.949926	0.460233	0.74034
NULL	0.895419	ARID4A	5926	-0.708927	-0.419102	0.0460485	0.0899256	-0.866822	-0.361398	-0.6592	0.144794	0.38277	0.922233	0.84908	0.0785046	0.451717	0.174532	0.274079	0.539043	0.953405	0.907864	0.176598	0.602591	0.312904
NULL	0.975414	ARID4B	51742	-0.63562	-0.532306	0.134889	0.678525	-0.132936	-0.106803	-0.0681104	0.113052	0.180773	0.729426	0.0901621	0.733615	0.78597	0.861734	0.229977	0.320854	0.826514	0.195305	0.829433	0.865854	0.915872
NULL	0.820306	ARIH1	25820	-0.263197	-0.269995	-0.0339597	-0.0182777	-0.0717454	-0.433148	-0.14682	0.123435	0.114366	0.8391	0.913008	0.668421	0.0141895	0.383534	0.244852	0.231849	0.901624	0.947786	0.78152	0.0484367	0.539689
NULL	0.769769	ARL13B	200894	-0.361219	-0.0277996	0.525373	0.308848	-0.436274	-0.22407	-0.134665	0.144292	0.908461	0.0361214	0.207137	0.0804428	0.360007	0.580563	0.273431	0.944844	0.0993874	0.352715	0.17982	0.516761	0.713444
NULL	0.595503	ARL14EP	120534	-0.343763	-0.468821	0.00225388	0.0166749	-0.555735	-0.355817	-0.219743	0.146833	0.0514709	0.992254	0.94276	0.0227898	0.134473	0.348592	0.276854	0.129171	0.995373	0.96563	0.0700236	0.260093	0.505499
NULL	0.942094	ARL17B	100506084	0.0665513	-0.103257	-0.217482	-0.543566	-0.228549	-0.453199	-0.476221	0.874497	0.801832	0.596706	0.211502	0.59262	0.304402	0.27826	0.923831	0.876652	0.726004	0.357653	0.722956	0.460476	0.432532
NULL	0.733875	ARL17B	51326	-0.166801	-0.200266	-0.137042	-0.280603	-0.132669	-0.390367	-0.0304606	0.344741	0.257268	0.434249	0.116631	0.450156	0.0331426	0.862423	0.501534	0.409632	0.586772	0.234987	0.601125	0.0931434	0.916224
NULL	0.72993	ARL2	402	0.389691	0.411244	-0.00302736	-0.570605	-0.208687	0.141763	-0.269177	0.121128	0.103239	0.990172	0.026718	0.399556	0.56814	0.280319	0.241539	0.215362	0.994228	0.0790757	0.55487	0.703088	0.434803
NULL	0.895004	ARL5A	26225	-0.501474	-0.513319	-0.0219999	0.234572	-0.00320693	-0.422616	-0.142145	0.0439625	0.0397919	0.926801	0.331352	0.989345	0.0872266	0.554592	0.115082	0.106749	0.956211	0.488227	0.993934	0.190624	0.692001
NULL	0.974482	ARL6	84100	-0.29683	-0.11866	0.213529	0.325977	-0.335425	0.188152	0.0452517	0.319622	0.687944	0.467503	0.270808	0.26233	0.524326	0.878051	0.476434	0.79623	0.616898	0.424491	0.415206	0.666397	0.926062
NULL	0.709877	ARL6IP5	10550	-0.0293568	-0.0778696	0.0212367	-0.190844	-0.164898	-0.38104	-0.271306	0.87607	0.679859	0.910168	0.31514	0.38427	0.0515125	0.158552	0.924908	0.790071	0.946073	0.471904	0.540386	0.129242	0.292518
NULL	0.800232	ARL8B	55207	-0.289989	-0.0718824	0.149007	-0.215413	-0.258075	0.131155	0.350923	0.143531	0.712054	0.44554	0.272975	0.191228	0.50252	0.0792389	0.272378	0.813899	0.596917	0.426763	0.333723	0.647659	0.177835
NULL	0.75453	ARMC1	55156	-0.267819	-0.18926	0.0495787	-0.300391	-0.245049	-0.404586	-0.0167987	0.18688	0.348465	0.803959	0.140397	0.226225	0.050499	0.932985	0.328195	0.50539	0.878112	0.2681	0.374897	0.127404	0.959866
NULL	0.959727	ARMC8	25852	-0.389385	0.0389462	0.25797	-0.0586221	-0.433962	-0.122579	-0.0355626	0.0838069	0.858787	0.243789	0.788975	0.0553822	0.576859	0.871035	0.185221	0.914144	0.3948	0.868021	0.136538	0.710375	0.921719
NULL	0.983136	ARMCX1	51309	-0.0105312	0.603032	0.382369	-0.0638258	0.122848	0.268442	0.155555	0.973326	0.0602072	0.224928	0.84236	0.696034	0.394006	0.622384	0.984437	0.145329	0.373423	0.903556	0.802048	0.549538	0.746686
NULL	0.959496	ARMCX3	51566	-0.342454	0.169074	0.276763	0.347268	-0.0515982	0.0730852	0.071694	0.0867207	0.388518	0.162075	0.0823093	0.791118	0.70795	0.713104	0.189796	0.544313	0.297151	0.182809	0.869411	0.810714	0.814684
NULL	0.891697	ARMCX5	64860	-0.27682	0.201163	0.363071	0.104691	-0.123468	-0.25719	-0.000540015	0.103209	0.230487	0.0348674	0.528916	0.459199	0.128991	0.99742	0.215317	0.379677	0.0967825	0.670161	0.609327	0.252668	0.99846
NULL	0.988713	ARMCX6	54470	0.0677507	0.0621383	-0.0720244	-0.146451	-0.0516592	-0.057959	-0.128568	0.676881	0.702768	0.658193	0.370457	0.750616	0.722073	0.431616	0.787717	0.806933	0.773985	0.527118	0.841166	0.821253	0.5844
NULL	0.551166	ARMH3	79591	0.0951894	-0.112285	-0.0795788	-0.139312	0.0949748	-0.249761	-0.160149	0.402564	0.324956	0.483377	0.224084	0.403819	0.0339363	0.164238	0.55769	0.481921	0.630983	0.372379	0.558783	0.0948217	0.299778
NULL	0.950276	ARPIN	348110	0.176225	0.0374528	0.0403595	0.169788	0.213935	0.022286	0.110383	0.222902	0.793159	0.777483	0.239774	0.141222	0.876023	0.441758	0.371041	0.870703	0.860186	0.390173	0.269261	0.924879	0.593538
NULL	0.96857	ARPIN-AP3S2	100526783	0.0642133	0.0312717	-0.0646483	0.0322839	0.219423	0.00608908	0.0903668	0.587265	0.791157	0.584798	0.784609	0.0706415	0.958863	0.446126	0.718716	0.869445	0.716739	0.864913	0.163326	0.975728	0.597495
NULL	0.913869	ARPP19	10776	-0.300702	-0.286995	0.0442128	-0.210328	-0.377969	-0.32455	0.0088218	0.207581	0.228701	0.850829	0.374967	0.116097	0.174886	0.970057	0.353263	0.377587	0.908992	0.531467	0.234261	0.313388	0.982606
NULL	0.818899	ARVCF	421	0.700679	-0.0432617	-0.994834	0.0786943	0.364137	0.0853468	-0.942913	0.0930942	0.915142	0.0220309	0.847012	0.373135	0.835561	0.0296304	0.19998	0.949209	0.0682235	0.906681	0.529712	0.899256	0.0855297
NULL	0.922702	ASB7	140460	-0.152583	-0.0687818	0.147597	0.179374	0.142875	0.00194507	0.286792	0.344317	0.667776	0.359056	0.26683	0.37466	0.990278	0.0807546	0.501104	0.781148	0.515807	0.419951	0.531146	0.994276	0.180392
NULL	0.94974	ASCC3	10973	-0.284747	-0.114693	0.418939	-0.0110786	-0.49676	0.217189	0.461243	0.408499	0.738075	0.227613	0.974276	0.155105	0.529168	0.186163	0.563347	0.832478	0.376445	0.984977	0.288005	0.670359	0.327384
NULL	0.416856	ASF1A	25842	-0.328776	0.0621656	0.461588	0.454219	0.0741646	0.242923	0.385887	0.130608	0.770356	0.0363876	0.039378	0.727692	0.258937	0.0773496	0.254872	0.855324	0.0999052	0.105912	0.825229	0.411439	0.174628
NULL	0.92211	ASF1B	55723	0.194804	0.199624	0.0603833	-0.690691	-0.58168	-0.305192	-0.412815	0.677315	0.670109	0.897193	0.152921	0.224121	0.525984	0.391538	0.78803	0.782735	0.93781	0.285139	0.372422	0.667726	0.547225
NULL	0.928514	ASH1L	55870	-0.23573	-0.170162	0.284649	0.527685	0.0918073	-0.189684	0.118544	0.358715	0.506612	0.270671	0.0459343	0.718917	0.461205	0.643527	0.515486	0.651123	0.424341	0.11879	0.818903	0.611328	0.763133
NULL	0.743465	ASH2L	9070	-0.147467	0.16141	0.150305	-0.17259	-0.158375	-0.0764208	0.113642	0.188413	0.150916	0.180063	0.125789	0.158956	0.491122	0.307933	0.330104	0.282307	0.31997	0.248161	0.293081	0.637695	0.464316
NULL	0.894583	ASIC4	55515	-0.340564	0.26015	-0.561959	-0.481773	-0.583147	0.105325	-0.872529	0.473671	0.579337	0.246439	0.320093	0.234543	0.823546	0.0911011	0.6224	0.712332	0.397736	0.476927	0.384206	0.891308	0.196856
NULL	0.931026	ASPH	444	-0.460819	-0.128852	0.144279	0.470236	-0.114609	0.172112	0.288172	0.0965269	0.634652	0.595204	0.0907313	0.672158	0.528498	0.293516	0.205216	0.756278	0.72486	0.196267	0.784307	0.669796	0.448967
NULL	0.440522	ASTE1	28990	-0.199189	0.13606	0.283232	-0.270488	-0.304909	0.0856775	0.107808	0.175344	0.349022	0.0564739	0.0690104	0.0419815	0.554352	0.457679	0.313976	0.505919	0.138596	0.160503	0.111179	0.691793	0.607949
NULL	0.693433	ASTN2	23245	0.229003	-0.0920005	-0.371932	0.230956	0.398014	0.231238	0.114114	0.248677	0.640302	0.0661399	0.245147	0.0499409	0.245278	0.562755	0.400237	0.760732	0.155763	0.396399	0.126353	0.396522	0.698597
NULL	0.981092	ASXL2	55252	-0.0350704	-0.0964866	0.28597	-0.092705	-0.051391	-0.445995	-0.00336161	0.888895	0.701858	0.261402	0.712466	0.837957	0.0845919	0.989394	0.932482	0.806269	0.414162	0.814184	0.900847	0.186436	0.993959
NULL	0.958776	ATAD2B	54454	-0.46274	-0.113919	0.229882	0.334896	-0.331741	-0.304737	0.00671248	0.11894	0.694058	0.42801	0.251347	0.258057	0.29857	0.981485	0.238376	0.800493	0.58102	0.403003	0.410491	0.454158	0.989246
NULL	0.848263	ATF1	466	-0.16658	-0.405988	0.000897043	0.0995428	-0.435187	-0.108433	0.0961481	0.375204	0.0365614	0.99615	0.594205	0.025779	0.562772	0.606973	0.531723	0.100233	0.997743	0.72413	0.0769372	0.698597	0.734197
NULL	0.731304	ATF2	1386	-0.297941	-0.417395	-0.167068	0.353031	-0.233813	-0.388216	-0.248536	0.228708	0.0962944	0.495871	0.155793	0.342957	0.121876	0.314529	0.377593	0.204874	0.641682	0.288924	0.499627	0.242598	0.471312
NULL	0.474471	ATF4	468	0.0991517	0.396261	0.288763	-0.0489189	0.00738384	0.315168	0.380742	0.574709	0.0308955	0.109137	0.781709	0.966595	0.0828149	0.0380072	0.708645	0.0883223	0.224203	0.863109	0.980539	0.183667	0.103178
NULL	0.97851	ATF5	22809	0.217719	0.201359	0.0320447	-0.218436	0.0555123	0.0858673	-0.12398	0.207307	0.243236	0.850925	0.207116	0.744985	0.615383	0.470141	0.352889	0.394203	0.909045	0.352694	0.837191	0.741157	0.619229
NULL	0.882352	ATF6	22926	-0.169255	0.0530292	0.157052	0.149888	0.103557	-0.108006	0.184078	0.178155	0.668857	0.210341	0.23139	0.405382	0.386137	0.144351	0.317487	0.781799	0.356358	0.380686	0.560275	0.541984	0.273488
NULL	0.788105	ATF6B	1388	0.235507	0.39278	-0.131938	0.453636	0.686991	0.38788	-0.0372851	0.485278	0.243352	0.693118	0.179311	0.0474714	0.251015	0.915084	0.632648	0.394309	0.799762	0.318956	0.121711	0.402674	0.949159
NULL	0.875093	ATF7IP	55729	-0.299043	-0.13624	0.120502	0.417061	0.176571	0.0957706	0.283776	0.184786	0.541135	0.588212	0.0683037	0.429043	0.668102	0.208937	0.325778	0.680928	0.719494	0.159341	0.582002	0.781312	0.35477
NULL	0.981432	ATF7IP2	80063	-0.168398	0.411058	0.830406	-0.278638	-0.151721	-0.180392	0.0137348	0.643098	0.261019	0.0320991	0.447554	0.675853	0.623035	0.969549	0.762858	0.413758	0.0908954	0.598759	0.786943	0.747263	0.982293
NULL	0.491445	ATG14	22863	-0.0847296	-0.382182	-0.32663	0.143112	0.15874	-0.269133	-0.0765465	0.594421	0.0216441	0.0468377	0.370732	0.321407	0.098913	0.631103	0.724279	0.067305	0.120491	0.527404	0.478302	0.208841	0.753605
NULL	0.993127	ATG2B	55102	-0.268666	-0.243643	0.20047	0.186812	-0.122961	-0.109523	0.151001	0.396037	0.440892	0.524566	0.552903	0.695886	0.72905	0.632058	0.551558	0.59276	0.666552	0.690542	0.801963	0.82614	0.754315
NULL	0.895565	ATG4A	115201	-0.00738754	-0.124063	0.247671	-0.421801	-0.350456	-0.0217697	0.330458	0.977962	0.643374	0.356876	0.12419	0.19781	0.935497	0.224154	0.987252	0.763027	0.513619	0.245982	0.341523	0.961327	0.372471
NULL	0.907076	ATL2	64225	-0.473194	-0.329565	0.105899	0.0589552	-0.374168	-0.431246	-0.206985	0.0890586	0.230322	0.695827	0.827579	0.174166	0.119494	0.446891	0.193533	0.379508	0.801914	0.893948	0.312438	0.239189	0.598165
NULL	0.820001	ATL3	25923	-0.240355	0.176426	0.369993	-0.0168684	-0.231478	-0.209483	0.11617	0.142973	0.278176	0.0274756	0.916516	0.157662	0.199614	0.47252	0.271654	0.432462	0.0807475	0.949943	0.291343	0.343756	0.621284
NULL	0.943186	ATMIN	23300	-0.194637	-0.0779369	0.0961321	0.225053	0.127358	-0.0592972	0.139575	0.190099	0.595213	0.512464	0.13142	0.386937	0.686163	0.34419	0.332289	0.724862	0.656238	0.255874	0.542732	0.794827	0.500957
NULL	0.914456	ATP11B	23200	-0.446688	-0.129615	0.320853	0.162523	-0.555593	-0.257378	-0.180439	0.134861	0.657884	0.276759	0.578874	0.0660561	0.382582	0.538549	0.260646	0.773774	0.4309	0.711944	0.155609	0.538873	0.678722
NULL	0.940736	ATP11C	286410	-0.307882	-0.520043	-0.0142998	0.662486	0.0610184	-0.387721	-0.368764	0.44536	0.203456	0.971576	0.106004	0.878869	0.342071	0.364154	0.59676	0.348307	0.983558	0.219515	0.926463	0.498791	0.520849
NULL	0.97329	ATP13A3	79572	-0.35675	-0.242853	0.333829	0.709504	-0.170161	0.143839	0.104257	0.374628	0.545743	0.407209	0.0841138	0.670186	0.720327	0.79443	0.531118	0.684781	0.562104	0.185699	0.782797	0.819926	0.871532
NULL	0.982333	ATP2A1	487	0.463304	0.72989	0.130703	0.0447539	0.1984	0.420783	0.151236	0.212862	0.0537712	0.723288	0.904543	0.592957	0.262559	0.68645	0.359301	0.133492	0.822107	0.942477	0.723195	0.415406	0.795026
NULL	0.989465	ATP2A2	488	-0.00391671	-0.0521658	-0.0727133	-0.110068	0.00654477	-0.109831	-0.0145646	0.97243	0.645925	0.522613	0.335256	0.953948	0.336572	0.89782	0.98392	0.764911	0.664883	0.492089	0.972706	0.49331	0.938188
NULL	0.964527	ATP2B1	490	-0.504692	-0.466613	0.0132786	0.540836	-0.533558	0.419855	0.00574614	0.273101	0.30972	0.976667	0.242108	0.247025	0.367601	0.989928	0.426868	0.466082	0.9865	0.392897	0.398364	0.52418	0.994143
NULL	0.456152	ATP5F1D	513	0.787235	0.257742	-0.823734	-0.627424	-0.113441	0.556981	-0.450682	0.0367282	0.478511	0.0295314	0.0910723	0.753624	0.13202	0.219191	0.100572	0.626681	0.0853577	0.196815	0.843504	0.256772	0.366811
NULL	0.973115	ATP5F1E	514	-0.0515007	0.061098	-0.0988601	-0.165975	-0.0702991	0.198211	-0.0116639	0.727803	0.679959	0.505443	0.266736	0.635102	0.186717	0.937115	0.825308	0.79014	0.650148	0.419842	0.756685	0.328033	0.962253
NULL	0.986591	ATP5IF1	93974	0.0103998	0.199829	0.165685	0.0398533	0.0416061	0.203563	0.0439124	0.946953	0.208333	0.294364	0.798802	0.790175	0.199704	0.779123	0.968434	0.354125	0.449858	0.874634	0.868818	0.34385	0.861251
NULL	0.843377	ATP5ME	521	0.278271	0.0765661	-0.357323	-0.371946	-0.144969	0.265356	-0.0760771	0.172524	0.703939	0.0830549	0.0719782	0.472287	0.19274	0.705074	0.310336	0.807735	0.184045	0.16556	0.621103	0.335582	0.808737
NULL	0.521593	ATP5MF-PTCD1	100526740	0.212909	0.0381172	-0.0708291	-0.563248	-0.194236	-0.116497	-0.0640293	0.239761	0.831557	0.692895	0.0035468	0.282675	0.517221	0.720912	0.390164	0.896618	0.79962	0.0161042	0.437454	0.660221	0.820381
NULL	0.788554	ATP5MGL	267020	0.121492	-0.0609121	-0.152903	-0.470896	-0.378203	-0.608904	-0.0912013	0.695412	0.844939	0.623252	0.142992	0.235669	0.0651764	0.771367	0.801509	0.905179	0.747414	0.271665	0.385401	0.154149	0.85604
NULL	0.825508	ATP6AP1	537	0.32221	0.0285313	-0.417226	0.0541287	0.242926	0.209241	-0.143386	0.0657977	0.866737	0.0194178	0.750433	0.160347	0.224896	0.402687	0.155145	0.919005	0.061794	0.84101	0.294872	0.373389	0.557812
NULL	0.836352	ATP6AP2	10159	-0.345126	-0.187704	-0.0380915	0.400666	0.255452	-0.0561584	0.139925	0.0805846	0.332753	0.842888	0.0442505	0.190318	0.770771	0.469188	0.180075	0.489614	0.903867	0.115635	0.332594	0.855667	0.618386
NULL	0.306017	ATP6V1F	9296	0.320086	0.219325	-0.175344	-0.44478	-0.0209223	0.29717	0.0939617	0.0525699	0.176758	0.277346	0.00879698	0.895853	0.0706948	0.558173	0.131292	0.315751	0.431538	0.0331308	0.936903	0.163414	0.694807
NULL	0.727498	ATP6V1FNB	100130705	0.385055	-0.13397	-0.400222	0.524502	0.65334	0.562594	0.427203	0.346869	0.743952	0.331633	0.198989	0.11357	0.180091	0.303819	0.503775	0.836429	0.488522	0.342954	0.230737	0.319996	0.459837
NULL	0.993282	ATP6V1G1	9550	0.0411344	-0.235065	-0.203178	0.0399071	0.187715	-0.0761739	-0.0292495	0.846679	0.274864	0.344366	0.85166	0.381433	0.722132	0.891402	0.906422	0.428825	0.501145	0.909519	0.537672	0.821272	0.934203
NULL	0.658635	ATP8B2	57198	0.258921	-0.0948916	-0.219165	0.10393	0.347292	0.166372	0.190134	0.107466	0.547536	0.17035	0.510322	0.0337126	0.294746	0.23263	0.221667	0.686304	0.307627	0.654386	0.0943706	0.450222	0.382027
NULL	0.74663	ATP8B3	148229	0.447742	0.520619	0.201544	0.343272	0.555644	-0.0639554	-0.517118	0.162981	0.106058	0.524994	0.280432	0.0855338	0.838894	0.111881	0.298235	0.219561	0.666897	0.434916	0.187897	0.901453	0.228311
NULL	0.899509	ATP8B4	79895	-0.709766	1.08832	1.41575	0.678978	0.940965	0.527888	0.258514	0.360392	0.132106	0.0521942	0.357045	0.200907	0.490074	0.734468	0.517147	0.256853	0.13058	0.513747	0.345314	0.636813	0.83002
NULL	0.745108	ATPAF2	91647	0.244599	0.363929	-0.0235997	-0.188115	0.0786568	0.367036	0.126629	0.153938	0.0378609	0.888694	0.270291	0.641645	0.0362402	0.455236	0.286518	0.102859	0.932385	0.423947	0.761843	0.0996322	0.60576
NULL	0.892975	ATRAID	51374	-0.00425554	-0.019817	-0.137184	-0.158044	0.0222667	-0.201647	-0.130682	0.971948	0.870087	0.262533	0.197894	0.854054	0.103456	0.284977	0.98377	0.921138	0.415384	0.341637	0.911034	0.215662	0.439759
NULL	0.600723	ATRIP	84126	0.243279	0.146394	0.15817	-0.365393	-0.28495	0.301626	0.2567	0.253642	0.489092	0.454874	0.0921074	0.184176	0.160624	0.229965	0.405677	0.635887	0.605425	0.198434	0.324999	0.295243	0.379075
NULL	0.768856	ATRX	546	-0.749313	-0.842614	-0.168949	0.608377	-0.845339	-0.135983	-0.832767	0.151236	0.108867	0.740141	0.238159	0.108145	0.79148	0.112813	0.282781	0.223804	0.833858	0.388231	0.222666	0.869639	0.229646
NULL	0.856057	ATXN7	6314	-0.187514	-0.0721811	0.149909	0.306367	0.0547937	-0.189166	0.0121796	0.181045	0.602114	0.281908	0.0327451	0.691727	0.177785	0.92969	0.321209	0.730479	0.436633	0.0922674	0.798926	0.317071	0.957807
NULL	0.976749	AVEN	57099	-0.103372	-0.35474	-0.240327	0.00375055	0.049042	0.063103	0.158473	0.533326	0.039042	0.153256	0.981877	0.76693	0.703326	0.341839	0.674048	0.105271	0.285579	0.989422	0.852868	0.807372	0.498575
NULL	0.477717	AVL9	23080	-0.141103	0.247405	0.574162	-0.139189	-0.230607	0.0910364	0.391095	0.482868	0.223275	0.0072226	0.48862	0.254695	0.650466	0.058796	0.630506	0.371481	0.0283469	0.63548	0.406797	0.768214	0.142831
NULL	0.631115	AXIN1	8312	0.597897	0.370299	-0.0711718	0.230725	0.441179	0.547344	0.0319091	0.0266088	0.158132	0.78276	0.374485	0.0950147	0.0416915	0.901781	0.0788151	0.291983	0.863806	0.530991	0.202899	0.110665	0.94065
NULL	0.902275	AZI2	64343	-0.363002	-0.0836814	0.269055	-0.0435523	-0.3628	-0.0021836	0.135981	0.0377449	0.619143	0.116855	0.795554	0.037753	0.98965	0.420853	0.102635	0.744132	0.235277	0.872326	0.102654	0.994044	0.574581
NULL	0.595226	B3GNT2	10678	-0.0703056	-0.289796	0.0906791	-0.0353549	-0.1247	-0.498749	-0.141271	0.67356	0.0904135	0.586994	0.832178	0.456606	0.00532705	0.4005	0.785377	0.195741	0.718522	0.897038	0.606981	0.0222513	0.55575
NULL	0.751029	B4GALNT4	338707	-0.106304	0.169338	-0.703116	-0.227678	-0.0621685	-0.680268	-1.06632	0.805795	0.702652	0.123728	0.601948	0.884939	0.132667	0.0239775	0.879405	0.806857	0.245316	0.730341	0.930331	0.2576	0.0728245
NULL	0.986289	B4GALT3	8703	0.331276	-0.00707418	-0.159774	-0.0386007	0.12484	0.120889	-0.0242589	0.0258466	0.960371	0.266924	0.786494	0.383612	0.39875	0.864762	0.0770846	0.976782	0.420044	0.866244	0.539729	0.554076	0.917707
NULL	0.946996	B4GALT4	8702	-0.120728	0.201066	0.265487	0.0730818	-0.203747	0.0729447	0.173403	0.457699	0.220543	0.108892	0.65184	0.21418	0.652891	0.288847	0.607968	0.368371	0.223839	0.769296	0.360731	0.770096	0.443957
NULL	0.383071	BAD	572	0.520154	0.518484	-0.167246	0.0507865	0.301986	0.837653	0.132252	0.0607713	0.0622448	0.535178	0.850241	0.266132	0.00401318	0.623821	0.146291	0.148968	0.675728	0.908658	0.419158	0.0177777	0.74782
NULL	0.685215	BAG3	9531	0.121124	0.255265	-0.0706812	0.265769	0.27212	0.214192	0.0936634	0.456369	0.122297	0.662844	0.10858	0.100765	0.192893	0.564436	0.606741	0.243209	0.777572	0.223363	0.21168	0.335739	0.699974
NULL	0.980412	BAG5	9529	-0.350483	-0.0267403	0.210572	0.0160183	-0.122317	-0.0640751	0.2312	0.0513543	0.877772	0.231128	0.926541	0.483791	0.712809	0.189886	0.128934	0.925879	0.380402	0.955997	0.631321	0.814433	0.332043
NULL	0.9722	BAG6	7917	-0.523613	-0.375399	-0.365211	0.10176	0.371668	-0.44078	0.347231	0.221353	0.371145	0.379982	0.801949	0.357695	0.306524	0.39422	0.36933	0.527837	0.536269	0.876661	0.514325	0.462773	0.549743
NULL	0.970851	BAIAP2	10458	0.529433	0.180449	-0.337768	-0.434275	-0.181132	0.193926	-0.305797	0.13963	0.609797	0.340579	0.224414	0.607471	0.586025	0.392077	0.266996	0.736578	0.497301	0.372736	0.734635	0.717845	0.547651
NULL	0.832494	BATF3	55509	0.42809	0.480247	0.468587	-0.822202	-0.442606	-0.0281595	-0.755051	0.331055	0.285169	0.296474	0.0790402	0.331688	0.95682	0.134552	0.48793	0.439992	0.452007	0.177491	0.488566	0.974436	0.26022
NULL	0.661961	BAZ1A	11177	-0.427503	-0.388243	0.303359	-0.124778	-0.801804	-0.492089	-0.251197	0.207165	0.250766	0.366701	0.708606	0.0227024	0.149009	0.454041	0.35274	0.40241	0.523288	0.811188	0.069823	0.279715	0.604657
NULL	0.664507	BAZ1B	9031	-0.128426	-0.236015	0.0572823	-0.118101	-0.237522	-0.416466	-0.107646	0.456452	0.176039	0.738721	0.493142	0.173655	0.0206917	0.532007	0.60681	0.314861	0.832944	0.639318	0.311765	0.0649616	0.672904
NULL	0.871381	BAZ2B	29994	-0.408602	-0.713998	-0.464406	0.892182	-0.268409	-0.151968	-0.442431	0.360771	0.117731	0.29993	0.051805	0.545942	0.735697	0.325478	0.517475	0.236657	0.45565	0.129801	0.684908	0.830858	0.482422
NULL	0.855719	BBS2	583	-0.262346	0.0308198	0.130181	0.2711	0.174167	0.0535577	0.283679	0.137699	0.858731	0.453911	0.124814	0.318443	0.757643	0.109394	0.264542	0.914144	0.604557	0.24686	0.475269	0.846314	0.224542
NULL	0.99314	BBS4	585	-0.130436	-0.0214993	0.0122059	0.0380097	0.036963	-0.0996698	0.124461	0.418085	0.893227	0.939218	0.812493	0.817492	0.535511	0.440144	0.571965	0.935318	0.963432	0.883861	0.887171	0.676029	0.592075
NULL	0.988739	BBS7	55212	-0.151663	-0.00311478	0.303944	0.201808	0.112096	-0.0307244	0.0970226	0.45557	0.987727	0.139356	0.321829	0.580473	0.879511	0.632066	0.606044	0.992905	0.266641	0.478776	0.713367	0.926887	0.754315
NULL	0.983067	BBX	56987	-0.45392	-0.278029	0.346933	0.479897	-0.287342	-0.0418969	-0.0154671	0.203721	0.432062	0.329297	0.17975	0.41655	0.906081	0.965118	0.348614	0.584794	0.486393	0.319518	0.570436	0.943562	0.979699
NULL	0.576969	BCAS2	10286	-0.303513	-0.140196	0.170394	-0.127983	-0.768426	-0.0880727	-0.259907	0.226046	0.571759	0.491658	0.605838	0.00411517	0.722876	0.298608	0.374671	0.70611	0.638131	0.73341	0.0181331	0.821783	0.454172
NULL	0.817267	BCAT2	587	0.492875	0.525867	-0.0894044	-0.257943	0.00272722	0.586237	0.136332	0.0655886	0.0506748	0.730731	0.324853	0.991635	0.0309582	0.60137	0.154832	0.127737	0.827358	0.481833	0.99503	0.0884651	0.729905
NULL	0.863651	BCDIN3D	144233	-0.148833	0.0910701	0.0492152	-0.340936	-0.137481	-0.0659518	0.132203	0.339216	0.556396	0.75004	0.0340468	0.376752	0.670264	0.394975	0.496137	0.693332	0.840734	0.0950456	0.533223	0.782836	0.550526
NULL	0.915956	BCKDHB	594	-0.328425	0.244412	0.0923532	-0.437903	-0.445439	-0.173336	0.0928117	0.254561	0.394231	0.745815	0.134469	0.128001	0.547565	0.74657	0.406637	0.549748	0.837856	0.260091	0.251262	0.68633	0.838328
NULL	0.391812	BCL2L12	83596	0.459125	0.633793	0.0917896	-0.0660631	0.152457	0.85918	0.334175	0.112661	0.0315876	0.745607	0.81545	0.590825	0.0049725	0.244682	0.229466	0.0898356	0.837681	0.885856	0.721483	0.0210697	0.395809
NULL	0.996384	BCL2L2-PABPN1	100529063	-0.0144022	-0.00372471	-0.111308	-0.037856	0.0124383	-0.0331105	-0.0213791	0.882712	0.969557	0.259239	0.698549	0.89862	0.734899	0.826788	0.928881	0.982293	0.411798	0.803696	0.938635	0.830297	0.893431
NULL	0.974742	BCL7B	9275	0.225395	0.0847351	-0.224257	-0.00513251	0.113941	0.0822818	-0.264032	0.19452	0.621541	0.19682	0.97612	0.50732	0.632278	0.131358	0.337682	0.746033	0.340443	0.986084	0.651802	0.754441	0.255803
NULL	0.910465	BCLAF1	9774	-0.491275	-0.478587	0.1526	0.0162544	-0.866393	-0.161697	-0.37293	0.211362	0.222787	0.693543	0.966448	0.0330294	0.677515	0.339402	0.357534	0.370924	0.800061	0.980465	0.0928991	0.788169	0.496319
NULL	0.985542	BCLAF3	256643	-0.509008	-0.353999	-0.00641775	0.451454	-0.325897	0.131245	-0.0419708	0.198646	0.366097	0.986765	0.248476	0.405016	0.736393	0.914038	0.342564	0.522699	0.992274	0.399978	0.559913	0.831372	0.948444
NULL	0.951128	BDH2	56898	-0.0285859	-0.440023	-0.11232	-0.216092	-0.213629	-0.351315	-0.205779	0.91629	0.114555	0.68008	0.430828	0.435072	0.206505	0.454474	0.949841	0.232133	0.79021	0.583645	0.587598	0.351969	0.605034
NULL	0.820067	BDP1	55814	-0.507324	-0.588331	0.152036	0.268781	-1.00831	-0.16597	-0.574234	0.264425	0.197514	0.734578	0.54972	0.0329015	0.713581	0.208632	0.417401	0.341169	0.830096	0.687992	0.0926027	0.815028	0.354461
NULL	0.609529	BET1	10282	-0.392573	0.150382	0.264943	0.221743	-0.0225663	0.245254	0.425709	0.0443603	0.426173	0.165414	0.24382	0.904507	0.198974	0.0298173	0.115835	0.579468	0.301391	0.394822	0.94245	0.342948	0.0859441
NULL	0.726154	BEX2	84707	0.180632	-0.372303	-0.0719737	-0.163348	-0.510259	-0.431011	-1.5572	0.728097	0.490548	0.898652	0.752474	0.328968	0.467754	0.00970526	0.825525	0.63725	0.938647	0.842645	0.486067	0.617132	0.0358639
NULL	0.991317	BEX3	27018	-0.0235206	0.171881	0.0467882	-0.167053	-0.0604256	-0.066431	-0.0689094	0.894326	0.336013	0.791752	0.349566	0.733144	0.707999	0.697769	0.936034	0.492781	0.869764	0.506458	0.829074	0.810742	0.803103
NULL	0.634895	BGLAP	632	0.63646	-0.302304	-0.986161	0.355248	-0.0356254	0.372256	-0.29207	0.0508492	0.35381	0.00566033	0.267866	0.911567	0.249358	0.376421	0.128035	0.510739	0.0233469	0.42115	0.946867	0.400856	0.532927
NULL	0.534229	BICD2	23299	0.125569	-0.189248	-0.334022	-0.167493	-0.0496204	-0.0140073	-0.0867339	0.250806	0.087913	0.00406287	0.128877	0.646993	0.896975	0.425208	0.402461	0.191739	0.0179482	0.25252	0.765682	0.937633	0.578504
NULL	0.794547	BID	637	0.190723	0.0373872	-0.150983	-0.223087	0.242533	-0.188465	-0.359122	0.341492	0.851283	0.450496	0.271168	0.229725	0.354472	0.0840007	0.498182	0.909267	0.60143	0.424862	0.378795	0.511381	0.185538
NULL	0.980717	BIRC6	57448	-0.335146	-0.149452	0.320682	0.241317	-0.440574	-0.177827	-0.211761	0.375703	0.691166	0.397819	0.522233	0.246907	0.638627	0.574927	0.532243	0.798546	0.553195	0.664565	0.398233	0.759289	0.708807
NULL	0.959744	BIVM	54841	-0.564775	0.0740091	0.417575	0.199916	-0.38924	-0.185725	-0.2887	0.0814504	0.813832	0.190388	0.527731	0.22445	0.556362	0.363425	0.181491	0.884733	0.332688	0.669147	0.372771	0.693322	0.520117
NULL	0.639895	BLMH	642	-0.0726044	-0.00470907	0.195105	0.131254	0.247419	-0.197387	0.143277	0.579382	0.971208	0.142147	0.31881	0.0659165	0.138003	0.277163	0.71236	0.98334	0.270519	0.475656	0.15536	0.264915	0.431308
NULL	0.461386	BLOC1S3	388552	0.377	0.267132	-0.0168052	0.152374	0.194751	0.322827	0.0668975	0.0135553	0.0730174	0.907677	0.297659	0.185428	0.0323588	0.645367	0.0467354	0.167411	0.94449	0.453251	0.326524	0.0914509	0.764484
NULL	0.441101	BLOC1S6	26258	-0.47448	-0.637987	-0.0730215	-0.139387	-0.771704	-0.546164	-0.222621	0.137044	0.0487876	0.814888	0.655497	0.0190668	0.0889006	0.477646	0.263659	0.124144	0.885459	0.772072	0.0609089	0.19328	0.625968
NULL	0.922547	BLVRA	644	0.111044	0.00802906	-0.120156	-0.24788	-0.0949372	-0.216349	-0.304376	0.593274	0.969158	0.564341	0.238271	0.648219	0.304547	0.152538	0.723391	0.982046	0.699944	0.388372	0.766463	0.46064	0.284634
NULL	0.922833	BMP6	654	-0.409598	-1.82545	-1.89467	0.580129	0.532548	0.441604	1.51114	0.672561	0.0943906	0.0799141	0.558086	0.589056	0.658696	0.142255	0.784674	0.201944	0.178968	0.694734	0.720075	0.774355	0.270683
NULL	0.823155	BMPR1A	657	-0.523145	-0.416544	-0.0813299	-0.089343	-0.487593	-0.592663	-0.22261	0.100753	0.188215	0.793578	0.773348	0.125116	0.0664599	0.476772	0.211666	0.329929	0.870961	0.857351	0.247295	0.156287	0.62518
NULL	0.970694	BMS1	9790	-0.369559	-0.151094	0.191156	-0.0940987	-0.515424	-0.199719	-0.00282177	0.201782	0.596959	0.50428	0.741448	0.0792044	0.485634	0.992102	0.346352	0.726232	0.649281	0.834826	0.177784	0.63294	0.995323
NULL	0.971102	BNIP2	663	-0.279309	-0.324735	0.263034	0.0458979	-0.466218	-0.0909972	-0.00236512	0.26731	0.198671	0.294877	0.853589	0.0693119	0.715338	0.992419	0.420487	0.342589	0.450309	0.910801	0.16105	0.816342	0.995456
NULL	0.641736	BNIP3	664	-0.422876	1.00244	0.805547	-0.206758	-0.579126	0.578369	0.898987	0.397933	0.0527195	0.113927	0.689186	0.264539	0.255021	0.0815945	0.553306	0.131555	0.231258	0.797129	0.41751	0.407137	0.181689
NULL	0.876217	BOD1L1	259282	-0.430947	-0.522493	-0.0451716	0.54693	-0.381596	-0.327498	-0.480928	0.266568	0.180668	0.906112	0.161591	0.324033	0.39874	0.217157	0.419654	0.320733	0.943574	0.29653	0.481041	0.554076	0.364307
NULL	0.382896	BOP1	23246	0.628667	0.0937421	-0.517702	-0.90067	-0.459304	0.201921	-0.269314	0.0594377	0.771457	0.117745	0.00937201	0.163377	0.534303	0.40915	0.143988	0.856062	0.236676	0.0348755	0.29879	0.67497	0.563876
NULL	0.969252	BORCS5	118426	0.125899	0.0843723	0.00110874	-0.195118	0.0125282	0.0466204	0.201692	0.396126	0.568319	0.994011	0.193172	0.932356	0.75275	0.178456	0.551623	0.70325	0.996497	0.336038	0.959541	0.842826	0.317877
NULL	0.857793	BORCS7	119032	-0.177154	-0.0979203	-0.220781	-0.0790294	-0.0872505	-0.30363	-0.288121	0.314006	0.575555	0.211458	0.651581	0.618078	0.0907416	0.107212	0.47074	0.709298	0.357621	0.769046	0.743321	0.196271	0.221331
NULL	0.967265	BRAP	8315	-0.140584	-0.0777237	0.115866	0.0829098	0.0444256	-0.106741	0.130015	0.21622	0.490152	0.305496	0.461676	0.692354	0.345381	0.251682	0.363155	0.63688	0.461599	0.61176	0.79925	0.502223	0.403393
NULL	0.781694	BRD8	10902	-0.196553	-0.107465	0.00546355	0.0856446	0.18215	0.00311414	0.251574	0.0943731	0.352105	0.961991	0.457117	0.119577	0.978332	0.0346841	0.20192	0.509011	0.977763	0.607453	0.239318	0.9874	0.0964059
NULL	0.540214	BRMS1	25855	0.40283	-0.146261	-0.466433	0.0151742	0.259247	0.096761	-0.272359	0.0269624	0.404617	0.0115266	0.930696	0.144492	0.580496	0.126268	0.0796218	0.559552	0.041131	0.958446	0.273652	0.713378	0.248878
NULL	0.901816	BROX	148362	-0.326262	-0.368433	0.100038	-0.0115383	-0.431944	-0.136379	0.149868	0.122485	0.0828428	0.62885	0.955483	0.0440124	0.511574	0.470561	0.243479	0.183712	0.751802	0.973566	0.115177	0.655449	0.619648
NULL	0.970625	BRSK2	9024	0.86894	1.18283	0.0536152	-0.616278	0.0395917	-0.0395052	-0.429142	0.0831277	0.0247423	0.912926	0.236759	0.935332	0.945013	0.429206	0.184159	0.0746059	0.947734	0.386641	0.961221	0.96697	0.582081
NULL	0.84146	BRWD1	54014	-0.517343	-0.381381	1.96e-05	0.437424	-0.346683	-0.30438	-0.399224	0.106559	0.228571	0.999941	0.168228	0.273026	0.336378	0.20861	0.220298	0.377489	0.999972	0.30484	0.426826	0.493128	0.35443
NULL	0.949309	BRWD3	254065	-0.469748	0.0739083	0.473026	0.392553	-0.53057	0.121169	0.141142	0.176827	0.828515	0.172268	0.256038	0.128982	0.724246	0.680035	0.315834	0.89461	0.309996	0.40825	0.252656	0.822839	0.790199
NULL	0.986087	BTAF1	9044	-0.319677	0.169799	0.624864	0.11924	-0.308259	-0.153833	0.145475	0.345934	0.616009	0.0728149	0.723427	0.363479	0.649648	0.666578	0.502794	0.741633	0.167049	0.822217	0.520175	0.767577	0.780292
NULL	0.913143	BTBD1	53339	-0.355791	-0.316366	0.0789091	-0.120581	-0.371158	-0.217809	0.0318015	0.0869492	0.12596	0.696886	0.552697	0.0746506	0.287644	0.87522	0.190167	0.248413	0.802529	0.690421	0.170166	0.442634	0.924282
NULL	0.512384	BTBD10	84280	-0.156505	0.13032	0.436681	0.0187763	-0.224119	0.265528	0.501141	0.440577	0.519624	0.0369826	0.925823	0.271788	0.19454	0.0179948	0.592477	0.662304	0.101089	0.955567	0.425502	0.337698	0.0581973
NULL	0.638131	BTBD6	90135	0.308674	-0.0884632	-0.33471	0.32772	0.1837	0.562249	0.266452	0.217505	0.716735	0.184142	0.19208	0.454525	0.0346907	0.284052	0.364738	0.817253	0.324973	0.334768	0.605085	0.096416	0.438798
NULL	0.793891	BTBD9	114781	0.239399	0.292129	0.0599467	0.1489	0.272546	0.373983	0.321936	0.293652	0.202102	0.790926	0.512241	0.234531	0.107741	0.164039	0.449105	0.346712	0.869326	0.656071	0.384192	0.222056	0.299566
NULL	0.502124	BTD	686	0.117121	0.248186	0.150152	0.191399	0.351229	0.443813	0.257353	0.582416	0.248148	0.481376	0.372704	0.106567	0.0443969	0.232198	0.714865	0.399591	0.629091	0.529309	0.220309	0.115902	0.381524
NULL	0.451974	BTN3A1	11119	-0.0181962	-0.515532	-0.431973	-0.247905	-0.403862	-0.231714	-0.355946	0.940691	0.042737	0.085858	0.315505	0.107075	0.349995	0.154661	0.964356	0.112682	0.188374	0.472299	0.221129	0.506822	0.287373
NULL	0.962068	BUD13	84811	-0.0487146	-0.0700589	0.103163	-0.242917	-0.166441	-0.201769	0.0087211	0.790139	0.702071	0.57354	0.191477	0.367255	0.276915	0.962107	0.8688	0.806447	0.707607	0.33406	0.523841	0.431026	0.97784
NULL	0.695004	BZW1	9689	-0.341898	-0.00215869	0.434981	0.360882	-0.112302	0.318124	0.50482	0.187431	0.993251	0.0959708	0.164066	0.660555	0.219061	0.0554536	0.328904	0.995971	0.204385	0.299604	0.775727	0.366614	0.136671
NULL	0.870497	C10orf88	80007	-0.174166	0.229203	0.407582	0.0066475	-0.0918597	0.139054	0.395449	0.370206	0.240263	0.0411385	0.972496	0.63462	0.473376	0.0474344	0.526818	0.390745	0.109482	0.983934	0.756261	0.62214	0.121642
NULL	0.939216	C11orf54	28970	-0.555337	0.0580728	0.280321	0.10127	-0.0620627	-0.41503	-0.0988793	0.0163797	0.791093	0.206219	0.643915	0.777041	0.0670662	0.652428	0.0540916	0.869405	0.351645	0.763395	0.859863	0.157313	0.769754
NULL	0.959226	C11orf58	10944	-0.252657	0.0257707	0.314051	0.0794345	-0.263627	0.0296096	0.185239	0.166247	0.885749	0.0876853	0.658427	0.149044	0.869014	0.306143	0.30242	0.930812	0.191328	0.774151	0.279767	0.920484	0.462333
NULL	0.977281	C11orf80	79703	-0.0234639	-0.150434	-0.0591185	0.0448151	0.109577	-0.25249	-0.0370422	0.882814	0.348488	0.710508	0.778742	0.493336	0.121081	0.816221	0.928935	0.505408	0.812808	0.861029	0.63945	0.241502	0.886366
NULL	0.528558	C12orf4	57102	-0.263326	-0.325362	0.207969	-0.369101	-0.731997	-0.153182	0.0552249	0.306966	0.209401	0.417157	0.156318	0.00740727	0.551105	0.828822	0.463257	0.355281	0.571026	0.28957	0.0289332	0.689103	0.894815
NULL	0.974594	C12orf49	79794	0.281517	-0.0535733	-0.048046	-0.190371	0.232147	-0.0539038	-0.0433494	0.113436	0.758846	0.782964	0.279286	0.189549	0.7576	0.803817	0.230528	0.847221	0.863935	0.433714	0.331598	0.846284	0.878046
NULL	0.947385	C12orf60	144608	-0.663555	0.398872	0.551093	0.392176	-0.251798	-0.520853	-0.106778	0.103449	0.305183	0.156593	0.311931	0.522354	0.198932	0.784276	0.21566	0.461283	0.289931	0.468418	0.664623	0.342905	0.864743
NULL	0.45408	C14orf119	55017	-0.0676335	0.119061	0.13271	-0.113369	-0.00870863	0.120888	0.235243	0.458194	0.195677	0.150543	0.21744	0.923545	0.18922	0.0138363	0.6085	0.339071	0.281795	0.364674	0.954139	0.331223	0.047485
NULL	0.593215	C14orf28	122525	-0.0895742	0.0355183	0.432763	0.181123	0.0521653	0.119588	0.714789	0.697892	0.877079	0.0653563	0.431566	0.820526	0.604699	0.0036431	0.803178	0.925511	0.154437	0.584367	0.88931	0.732653	0.0164608
NULL	0.940325	C16orf46	123775	-0.353814	-0.0493776	0.0233126	0.0324672	0.131676	-0.300345	-0.408538	0.142131	0.834161	0.92067	0.89012	0.575789	0.212251	0.0945949	0.270505	0.898209	0.952468	0.933323	0.709471	0.358569	0.202274
NULL	0.468735	C16orf91	283951	0.41887	0.200161	-0.304437	-0.34594	-0.0851147	0.439869	-0.214941	0.047819	0.331374	0.144584	0.0992957	0.677916	0.0385059	0.299028	0.122376	0.488235	0.273794	0.209446	0.788504	0.104138	0.454629
NULL	0.422868	C17orf107	100130311	-0.368228	1.16091	0.534977	0.145305	-0.352262	1.3704	0.325964	0.475867	0.0199944	0.270258	0.769934	0.492519	0.00670677	0.512738	0.624397	0.0632719	0.423926	0.855002	0.638791	0.0267367	0.656442
NULL	0.966773	C17orf67	339210	0.0384416	0.309791	0.0328778	-0.123069	0.0584526	0.696249	0.31125	0.921163	0.424517	0.932702	0.754281	0.881067	0.0783116	0.426567	0.952784	0.577916	0.959728	0.843982	0.927841	0.176266	0.579727
NULL	0.897971	C17orf75	64149	-0.218618	0.0258939	0.0221763	-0.198522	-0.332637	-0.0154025	-0.153252	0.204361	0.878589	0.895822	0.247334	0.0578339	0.927768	0.370408	0.349389	0.926277	0.936896	0.398743	0.141072	0.956862	0.527067
NULL	0.955143	C17orf80	55028	-0.209887	-0.169349	0.173996	-0.0466732	-0.0397583	-0.242666	0.180551	0.194925	0.293107	0.279921	0.770025	0.803266	0.135938	0.262881	0.338161	0.44853	0.434443	0.855065	0.877593	0.262159	0.415758
NULL	0.815534	C17orf97	400566	0.0719006	-0.153096	-0.511345	-0.307532	0.139974	-0.104466	-0.0179441	0.684858	0.390518	0.00689007	0.0907725	0.43101	0.557375	0.919371	0.793714	0.546229	0.0272982	0.196321	0.583834	0.694135	0.951662
NULL	0.377098	C18orf21	83608	-0.358493	-0.380192	-0.107333	-0.0867601	-0.546295	-0.453331	-0.044007	0.102374	0.0828975	0.61572	0.684589	0.0154581	0.0410787	0.83668	0.214078	0.183796	0.74145	0.793525	0.0517261	0.109358	0.899962
NULL	0.971406	C18orf32	497661	-0.333629	0.162612	0.361061	-0.0482099	-0.0106949	0.268003	0.346123	0.186867	0.514314	0.153592	0.846329	0.965697	0.287441	0.171364	0.328178	0.657885	0.286033	0.906212	0.980041	0.442442	0.308792
NULL	0.722951	C19orf12	83636	0.0683999	-0.349036	-0.398004	-0.230458	-0.168048	-0.136865	-0.203593	0.712397	0.067703	0.0387794	0.220647	0.369212	0.4639	0.279303	0.814134	0.15837	0.104705	0.368479	0.525782	0.613775	0.433732
NULL	0.808925	C19orf25	148223	0.838197	0.0198919	-0.651045	-0.206591	0.0755995	0.565069	-0.274965	0.0116696	0.949307	0.0458858	0.511854	0.809208	0.0797533	0.38474	0.0415326	0.969962	0.11871	0.655701	0.881682	0.178687	0.540806
NULL	0.76474	C19orf47	126526	0.583564	0.489181	0.0107781	-0.350496	-0.032235	0.62828	0.0379372	0.0342173	0.071967	0.967493	0.192952	0.903033	0.0235263	0.886165	0.0954118	0.16555	0.981048	0.335794	0.941474	0.0717933	0.931007
NULL	0.800263	C19orf48	84798	0.529714	0.00270875	-0.508532	-0.700435	-0.354791	0.267807	-0.43106	0.151456	0.994025	0.168291	0.0619589	0.331585	0.467021	0.244034	0.283116	0.996497	0.304909	0.148459	0.488481	0.616456	0.395052
NULL	0.455297	C19orf54	284325	0.198952	0.146173	-0.17152	-0.496521	-0.315605	-0.106224	-0.213265	0.313112	0.457369	0.383682	0.0161873	0.115144	0.589426	0.282806	0.469697	0.607663	0.539788	0.0536021	0.232938	0.720365	0.437577
NULL	0.987152	C19orf57	79173	0.350695	0.241847	-0.148018	-0.106761	-0.0623197	0.582778	0.15376	0.38192	0.545103	0.711121	0.789639	0.876257	0.155692	0.704249	0.538151	0.684204	0.813232	0.868514	0.925036	0.288786	0.807979
NULL	0.525196	C19orf73	55150	0.683219	0.478395	-0.158684	0.282122	0.624542	0.565017	0.471395	0.0531796	0.171853	0.651446	0.419475	0.076425	0.111317	0.181856	0.13242	0.309435	0.768944	0.57339	0.173125	0.227489	0.322206
NULL	0.653743	C1D	10438	-0.385396	-0.215101	0.329243	-0.108514	-0.413841	-0.249288	0.295238	0.0822916	0.322293	0.13316	0.61515	0.0631028	0.253664	0.17698	0.182785	0.479274	0.258291	0.741076	0.150482	0.405698	0.316046
NULL	0.604184	C1orf162	128346	-0.789558	-0.281445	-1.19367	0.215278	-0.683607	-0.251822	0.0226602	0.0466007	0.449638	0.00430292	0.553139	0.0803779	0.504451	0.950733	0.12005	0.600673	0.0187804	0.690739	0.179718	0.649346	0.970693
NULL	0.904103	C1orf226	400793	0.0618679	0.471658	-0.0714959	-0.529839	-0.384483	-0.15015	-0.473007	0.863118	0.195354	0.842094	0.155014	0.29666	0.676732	0.196255	0.916663	0.338675	0.903431	0.287875	0.452184	0.787588	0.339782
NULL	0.456951	C1orf35	79169	0.388315	0.424391	-0.242864	-0.105237	0.106919	0.700731	0.112908	0.0924534	0.067041	0.285793	0.641137	0.635474	0.00399151	0.617385	0.198996	0.157276	0.440695	0.761426	0.756999	0.0177023	0.742782
NULL	0.99	C1orf50	79078	0.131879	-0.0828367	-0.117768	-0.0845643	0.0214572	-0.13334	0.0363557	0.322932	0.532964	0.376782	0.524914	0.871233	0.319273	0.784087	0.479967	0.673766	0.533255	0.66683	0.921878	0.476108	0.864643
NULL	0.985079	C1orf53	388722	-0.225511	-0.385296	-0.229043	-0.211055	0.25031	0.193291	-0.0152511	0.43155	0.186811	0.425184	0.461149	0.380223	0.498501	0.957382	0.584367	0.328115	0.578495	0.611279	0.53654	0.644096	0.974717
NULL	0.971054	C1orf56	54964	0.513908	-0.11668	-0.790705	-0.079685	0.310967	-0.607584	-0.481768	0.277793	0.810374	0.114945	0.869258	0.513189	0.231929	0.346564	0.431976	0.882457	0.232662	0.920626	0.656813	0.38125	0.503446
NULL	0.990933	C1orf74	148304	0.100989	0.133416	0.0785864	-0.228851	0.00230616	-0.0830174	-0.0129983	0.567506	0.450915	0.655761	0.201123	0.989508	0.639057	0.94158	0.702581	0.601807	0.772298	0.345551	0.993989	0.759632	0.964967
NULL	0.990626	C1QL4	338761	0.248865	-0.000775507	-0.0176702	-0.0201081	0.208533	0.351681	-0.0264259	0.406071	0.997929	0.952676	0.946271	0.485516	0.246177	0.929957	0.560899	0.998773	0.97192	0.96791	0.632868	0.397443	0.957963
NULL	0.987557	C1QTNF2	114898	0.636282	0.90909	0.706489	0.0917236	-0.618251	0.831465	0.0566119	0.372721	0.212675	0.325397	0.900649	0.434926	0.301822	0.940005	0.529326	0.359081	0.482324	0.939864	0.587475	0.457741	0.963924
NULL	0.612783	C1R	715	0.232867	-0.0887305	-0.168503	-0.0430437	0.06103	-0.513303	-0.747532	0.401327	0.748974	0.543411	0.875866	0.825227	0.0729158	0.0114593	0.556526	0.839917	0.682863	0.924754	0.892331	0.167217	0.0409603
NULL	0.97184	C20orf204	284739	0.15663	0.312596	-0.273607	0.143891	0.537751	0.229926	0.21988	0.670991	0.39812	0.465438	0.696517	0.14703	0.535079	0.553089	0.783425	0.553494	0.61504	0.802337	0.277115	0.675692	0.690685
NULL	0.946588	C21orf58	54058	0.0475586	-0.332406	-0.620752	-0.376918	-0.313333	-0.134023	-0.453619	0.896465	0.367331	0.0987061	0.309925	0.39725	0.719135	0.228046	0.937282	0.523918	0.208556	0.46631	0.552776	0.819056	0.376936
NULL	0.984986	C22orf23	84645	0.0399878	-0.369271	-0.479305	-0.254174	0.0552655	-0.221297	0.245831	0.903787	0.28143	0.159363	0.45537	0.867985	0.516665	0.463799	0.941951	0.436129	0.293613	0.605878	0.919775	0.659766	0.613693
NULL	0.574127	C22orf39	128977	-0.0358129	0.134781	-0.0160397	-0.383985	-0.229777	-0.0870829	0.00122113	0.796079	0.33423	0.907828	0.00904794	0.104979	0.53193	0.992861	0.872688	0.491115	0.944531	0.03388	0.217919	0.672857	0.995753
NULL	0.920498	C2CD2L	9854	0.507827	0.129286	-0.48763	-0.192904	0.0807833	0.287457	-0.279939	0.0490406	0.605041	0.0586034	0.442643	0.746183	0.255392	0.268596	0.124631	0.732902	0.142465	0.594266	0.838115	0.407548	0.422019
NULL	0.989852	C2CD3	26005	0.0375638	0.0537166	0.117324	0.142574	0.11082	-0.0450727	0.0482435	0.809559	0.730539	0.453403	0.363428	0.478753	0.772682	0.75744	0.881886	0.827218	0.604131	0.520117	0.626871	0.856936	0.846183
NULL	0.979926	C2orf49	79074	-0.246081	-0.0470932	0.167313	0.0314019	-0.200817	-0.0718497	0.234207	0.213524	0.809429	0.393438	0.872129	0.307935	0.713759	0.236366	0.359963	0.881833	0.548944	0.922459	0.464316	0.815134	0.386149
NULL	0.430014	C2orf72	257407	0.00558748	-0.500739	-0.439341	0.250055	0.172338	-0.920691	-0.541853	0.990182	0.146549	0.195295	0.462631	0.612736	0.011778	0.13109	0.994228	0.2765	0.338601	0.612642	0.739141	0.0418158	0.25547
NULL	0.678833	C2orf74	339804	-0.710091	-0.0732985	0.12938	-0.195913	-0.767376	-0.251039	-0.209828	0.019454	0.799095	0.653511	0.497346	0.0124028	0.386567	0.468706	0.0618882	0.874809	0.770611	0.643033	0.0435607	0.542388	0.617976
NULL	0.951513	C2orf92	728537	-0.526124	0.364262	-0.346231	-0.0983743	-1.1868	-0.0158266	-0.0799993	0.265834	0.413698	0.452012	0.827907	0.022579	0.972484	0.863378	0.41888	0.567893	0.602866	0.894203	0.0695013	0.983934	0.916827
NULL	0.97484	C3AR1	719	0.363272	-1.06148	-0.726385	1.74959	0.549067	-0.653152	-0.646715	0.744724	0.37441	0.529586	0.152171	0.646964	0.592151	0.592153	0.837028	0.530918	0.670736	0.284124	0.765682	0.722531	0.722531
NULL	0.908145	C3orf18	51161	0.106691	0.0259843	-0.210774	0.133462	0.41189	0.317546	0.114122	0.650338	0.912391	0.373732	0.572802	0.0880209	0.186419	0.630329	0.768141	0.947459	0.530272	0.706941	0.191897	0.3277	0.753051
NULL	0.848382	C3orf33	285315	-0.194897	0.0772697	0.163065	-0.293365	-0.397328	-0.00900131	-0.060654	0.292797	0.67312	0.374491	0.117463	0.0372821	0.96061	0.741309	0.448254	0.785052	0.530992	0.236245	0.101704	0.976902	0.834712
NULL	0.988694	C3orf38	285237	-0.236818	-0.197155	0.152443	0.0743204	-0.0829575	-0.166833	0.0328283	0.178151	0.260495	0.381029	0.667958	0.632417	0.339858	0.849635	0.317487	0.413129	0.537318	0.781212	0.754496	0.496746	0.908227
NULL	0.796075	C3orf70	285382	-0.430556	-0.322299	-0.208185	-0.168817	-0.337127	-0.859816	-0.853637	0.351627	0.498047	0.667661	0.707635	0.471837	0.0776664	0.0734704	0.508524	0.643681	0.781073	0.810496	0.620722	0.175131	0.168156
NULL	0.87454	C5	727	-0.911289	-0.277576	0.294623	0.28041	-0.521257	-0.380494	-0.501076	0.0267773	0.475706	0.444759	0.468257	0.188541	0.333223	0.206264	0.0792151	0.624246	0.596158	0.617579	0.330267	0.490082	0.351706
NULL	0.499375	C5orf24	134553	-0.296461	-0.198501	0.130214	0.592516	0.370122	0.161152	0.422438	0.268597	0.457584	0.624146	0.032005	0.170036	0.546965	0.121117	0.422019	0.607857	0.74803	0.0907215	0.30725	0.685783	0.24153
NULL	0.987297	C5orf38	153571	0.413075	-0.230799	-0.742135	-0.056946	0.540784	0.164627	-0.233898	0.375001	0.621997	0.13354	0.913472	0.249687	0.72394	0.620072	0.531483	0.746405	0.258831	0.948105	0.401176	0.822559	0.74487
NULL	0.803588	C5orf51	285636	-0.364847	-0.50798	-0.0650094	-0.191772	-0.635501	-0.372275	-0.312462	0.259823	0.121094	0.838893	0.549965	0.0552354	0.253362	0.334685	0.412367	0.241503	0.901453	0.688156	0.13627	0.405388	0.491562
NULL	0.527568	C5orf63	401207	-0.175937	-0.17572	0.329082	-0.781455	-1.21154	-0.477894	-0.216194	0.716988	0.714004	0.484624	0.10396	0.0178915	0.320523	0.658063	0.817412	0.815298	0.631974	0.216456	0.0579335	0.477383	0.773882
NULL	0.933262	C6orf120	387263	-0.420473	0.190846	0.370208	-0.0433096	-0.413521	0.188649	0.256954	0.110366	0.45985	0.156892	0.866429	0.116108	0.467048	0.323194	0.226017	0.610015	0.290315	0.9188	0.234278	0.616478	0.480232
NULL	0.775007	C6orf226	441150	0.517552	0.549751	-0.700176	0.29701	0.556124	0.747382	0.0522431	0.203587	0.173596	0.0963144	0.461264	0.172881	0.0684796	0.898061	0.348454	0.311688	0.204908	0.611388	0.310805	0.159659	0.938267
NULL	0.361872	C6orf62	81688	-0.450646	0.129243	0.405917	0.211966	-0.0340378	0.448773	0.601078	0.0659159	0.587361	0.0951411	0.375054	0.885994	0.0672743	0.0163343	0.15536	0.718792	0.203098	0.531542	0.930942	0.157631	0.0539748
NULL	0.964355	C6orf89	221477	0.00703777	-0.0867807	-0.165985	0.0784051	0.144308	-0.0882772	0.0344081	0.948526	0.428741	0.135337	0.473868	0.191943	0.420715	0.7525	0.969442	0.581769	0.261332	0.622592	0.334612	0.57447	0.842664
NULL	0.9109	C7orf25	79020	-0.287526	-0.201475	0.187339	-0.061279	-0.326756	-0.000850386	0.189034	0.0951183	0.236054	0.269061	0.715421	0.0594912	0.995928	0.265322	0.203058	0.385795	0.422571	0.816408	0.144081	0.997635	0.418323
NULL	0.985465	C7orf26	79034	0.289608	-0.054307	-0.278393	-0.0520111	0.156599	0.190848	0.0177871	0.127691	0.770928	0.14274	0.780815	0.403385	0.310567	0.92404	0.250822	0.855783	0.271345	0.862496	0.558422	0.466919	0.954428
NULL	0.808945	C7orf31	136895	-0.302864	-0.138937	0.154101	-0.264877	-0.301466	-0.227116	-0.00725516	0.0942088	0.434153	0.385578	0.140544	0.095605	0.205284	0.967355	0.201716	0.586683	0.541546	0.268312	0.203837	0.350478	0.980965
NULL	0.941993	C7orf61	402573	0.839291	0.86917	0.59383	0.334316	0.251452	0.651618	0.54703	0.120829	0.109777	0.271202	0.54312	0.648672	0.238919	0.327149	0.241166	0.225123	0.424888	0.682593	0.766835	0.389219	0.484203
NULL	0.754585	C8orf48	157773	-0.546394	-0.35505	-0.0664719	-0.312518	-0.998546	-0.126535	-0.182359	0.131698	0.319811	0.8519	0.38935	0.00907622	0.720895	0.606726	0.256299	0.476672	0.909652	0.54509	0.0339767	0.820376	0.734018
NULL	0.762902	C8orf82	414919	0.395765	-0.113969	-0.578615	0.00794866	0.263416	0.129625	-0.287587	0.0630511	0.58249	0.0086401	0.969292	0.208395	0.532112	0.172355	0.150381	0.714896	0.0326528	0.982138	0.354188	0.672998	0.310118
NULL	0.940945	C9orf163	158055	0.0639564	-0.0792595	-1.33128	0.705326	0.499818	0.393432	-0.438012	0.910928	0.889357	0.0394716	0.209321	0.374193	0.490758	0.465689	0.946446	0.932791	0.106102	0.355197	0.530733	0.637395	0.615287
NULL	0.961194	C9orf72	203228	-0.221433	0.117756	0.554108	-0.146946	-0.382039	-0.317906	-0.063938	0.454013	0.688848	0.0659093	0.617998	0.201965	0.287531	0.828205	0.604636	0.7969	0.155356	0.743279	0.346563	0.442541	0.89442
NULL	0.981286	C9orf78	51759	0.173509	0.0778685	0.0537719	-0.0142171	-0.0376698	0.0854488	0.160793	0.136491	0.497938	0.638882	0.901074	0.742117	0.457412	0.166836	0.262934	0.643635	0.75949	0.940145	0.835189	0.607693	0.303179
NULL	0.596772	CA13	377677	-0.268156	0.389731	0.819449	0.338347	0.0392414	0.147309	0.326396	0.319777	0.147791	0.00403079	0.207909	0.882471	0.582709	0.2295	0.476637	0.278135	0.0178382	0.353629	0.928776	0.715091	0.378508
NULL	0.953792	CA8	767	-0.00352256	0.49103	0.849912	-0.398864	-0.126127	0.0664116	0.241443	0.992168	0.179727	0.0243148	0.274198	0.725929	0.855071	0.508385	0.995369	0.319484	0.0735949	0.428034	0.82395	0.911637	0.652678
NULL	0.761176	CAAP1	79886	-0.345572	-0.0881889	0.288455	-0.172794	-0.274733	-0.134486	0.283771	0.0645704	0.627791	0.118318	0.344757	0.137703	0.461056	0.124933	0.153102	0.750943	0.237517	0.501549	0.264542	0.611208	0.24706
NULL	0.718234	CABLES2	81928	0.240507	-0.134759	-0.364939	-0.15408	-0.0152204	-0.343562	-0.627282	0.333298	0.585992	0.146748	0.535606	0.950972	0.173559	0.0165553	0.490172	0.717832	0.276758	0.676126	0.970845	0.311643	0.0545711
NULL	0.97765	CABYR	26256	-0.461263	-0.675534	-0.0874006	-0.267006	-0.577687	0.300148	-0.576625	0.415431	0.246927	0.870736	0.658161	0.319555	0.604966	0.318314	0.569423	0.398245	0.921571	0.77396	0.476384	0.732858	0.475152
NULL	0.967485	CACNA1D	776	0.64427	-1.9111	-1.61721	0.89826	0.889097	-0.289037	-0.320244	0.528178	0.0792709	0.132048	0.37121	0.375454	0.76572	0.743002	0.669557	0.177879	0.256812	0.527898	0.531985	0.852049	0.835742
NULL	0.978434	CACNA2D1	781	-0.680126	0.0817343	0.501048	0.107563	-0.495966	-0.0445455	0.064919	0.0426644	0.799989	0.127433	0.738074	0.132312	0.890085	0.840162	0.112545	0.875462	0.250524	0.832478	0.257099	0.933306	0.902256
NULL	0.909945	CAD	790	0.411463	0.378022	0.156185	-0.18012	0.0643989	0.453569	0.117222	0.0835054	0.110269	0.501614	0.439232	0.78089	0.0581972	0.613622	0.184738	0.225856	0.646913	0.591281	0.862548	0.141717	0.739869
NULL	0.99246	CALR	811	0.0385181	0.110276	-0.154287	0.030202	0.183575	0.0710149	0.109057	0.854011	0.60053	0.464017	0.88532	0.383581	0.734594	0.603122	0.911028	0.729182	0.613888	0.930525	0.539728	0.830101	0.731363
NULL	0.467309	CAMKMT	79823	-0.0618247	-0.236715	-0.130469	-0.48588	-0.341203	-0.244013	0.0238532	0.752338	0.233304	0.506314	0.0187784	0.0908051	0.221465	0.903221	0.842512	0.382767	0.65092	0.0602274	0.196371	0.369458	0.941606
NULL	0.98529	CAMLG	819	-0.149612	-0.124442	-0.0812627	0.0291387	-0.1476	0.0369197	0.0951733	0.246988	0.333712	0.525928	0.819491	0.253248	0.772712	0.458222	0.39831	0.490631	0.667681	0.888557	0.405273	0.856937	0.608521
NULL	0.933077	CAMSAP2	23271	-0.323973	-0.114316	0.493306	0.516261	-0.0646604	0.132499	0.296596	0.267038	0.692529	0.0957353	0.0815953	0.822748	0.648397	0.309256	0.420176	0.799345	0.204029	0.181689	0.890802	0.766626	0.465618
NULL	0.760187	CAMTA1	23261	-0.163932	-0.215415	-0.179163	-0.0883271	-0.100764	-0.296909	-0.113142	0.234208	0.120872	0.194292	0.517508	0.460841	0.0358248	0.408448	0.383803	0.241211	0.337406	0.660447	0.611034	0.0987718	0.563324
NULL	0.979107	CAND1	55832	-0.414629	-0.125441	0.332554	0.273854	-0.134158	0.0955907	0.288279	0.152367	0.659378	0.247186	0.33874	0.637421	0.737099	0.314654	0.284392	0.774837	0.398556	0.495605	0.758367	0.831782	0.471449
NULL	0.393157	CAPN15	6650	0.930276	0.366329	-0.332871	0.216806	0.565375	1.0637	0.00623633	0.0162576	0.320978	0.368214	0.555158	0.130412	0.00710563	0.986445	0.0537836	0.477876	0.524799	0.69245	0.254609	0.0279852	0.992079
NULL	0.981958	CAPN7	23473	-0.273682	-0.0903578	0.250998	-0.0285898	-0.337242	-0.0883716	0.110214	0.231906	0.689944	0.271469	0.899426	0.143439	0.696867	0.626383	0.381225	0.797677	0.425141	0.939141	0.272248	0.802529	0.74986
NULL	0.971171	CAPRIN1	4076	-0.168966	-0.132248	0.0231448	-0.0694609	-0.0280781	-0.308135	-0.0670974	0.308637	0.42474	0.888198	0.67338	0.864536	0.0690618	0.68401	0.464981	0.578102	0.932171	0.78526	0.917621	0.160588	0.793136
NULL	0.79657	CAPRIN2	65981	-0.289598	-0.499522	-0.167622	0.68607	0.148416	0.234723	0.487787	0.392082	0.14515	0.618308	0.0485863	0.658638	0.488481	0.155542	0.547651	0.274582	0.743468	0.123763	0.774324	0.635382	0.288584
NULL	0.872585	CAPZA1	829	-0.394595	0.0678998	0.504587	-0.111819	-0.360938	0.125868	0.387748	0.122081	0.785703	0.050589	0.65469	0.155699	0.61506	0.127963	0.242885	0.865667	0.12757	0.771552	0.288789	0.740987	0.251214
NULL	0.960384	CAPZA2	830	-0.353711	-0.154356	0.278011	-0.0182775	-0.406515	0.0838388	0.173635	0.12881	0.500191	0.228414	0.936107	0.082807	0.714096	0.448808	0.252453	0.645619	0.377304	0.96164	0.183658	0.815361	0.599859
NULL	0.990123	CARD6	84674	-0.288482	-0.14894	0.0446545	-0.0766004	-0.43257	0.114426	0.16387	0.436445	0.687771	0.902575	0.832768	0.244579	0.755874	0.656106	0.58887	0.7961	0.941215	0.897419	0.395679	0.845116	0.772518
NULL	0.988461	CARD8	22900	-0.105687	-0.155886	0.073415	0.0759342	-0.115411	-0.00923551	0.121153	0.463324	0.282138	0.609167	0.597591	0.423923	0.94883	0.401284	0.613222	0.436885	0.736078	0.726809	0.577316	0.969638	0.556492
NULL	0.944806	CARF	79800	-0.260441	-0.316566	-0.167588	0.681318	0.274297	-0.0864304	-0.146761	0.453219	0.363863	0.626665	0.0537823	0.426682	0.804305	0.675023	0.603976	0.520586	0.750022	0.133506	0.579834	0.878319	0.786421
NULL	0.991741	CARMIL1	55604	0.00880007	-0.152981	0.0527919	0.0627894	0.00567331	-0.23188	-0.0349302	0.962049	0.412127	0.776044	0.734599	0.975592	0.216457	0.850311	0.977804	0.56656	0.859209	0.830101	0.985809	0.363465	0.908689
NULL	0.981178	CARMIL3	90668	1.02465	-0.178526	-0.637907	-0.111434	0.106754	-0.141919	-0.158327	0.00808964	0.642206	0.0954892	0.770318	0.773918	0.707185	0.675021	0.0309877	0.762284	0.20363	0.855291	0.857729	0.810182	0.786421
NULL	0.49286	CARNMT1	138199	-0.149808	-0.414019	0.276652	-0.5655	-0.994278	-0.332089	0.0198389	0.671957	0.254374	0.437039	0.121589	0.00938449	0.361989	0.954983	0.784158	0.406435	0.58936	0.242215	0.0349152	0.518685	0.973301
NULL	0.975458	CASP3	836	-0.231025	-0.145202	0.0636531	0.22705	-0.205883	-0.130839	0.0551617	0.259434	0.475286	0.753224	0.266883	0.313931	0.520051	0.785538	0.411972	0.62394	0.843154	0.42	0.470657	0.66264	0.865535
NULL	0.935803	CASP6	839	-0.238748	0.0808342	0.19084	0.0859615	0.198281	0.0183936	0.225231	0.116359	0.587612	0.206126	0.56419	0.188793	0.901715	0.137182	0.234604	0.718962	0.351545	0.699802	0.33059	0.940602	0.26385
NULL	0.413084	CASP7	840	-0.234338	-0.188715	0.155477	0.259055	0.119232	-0.213998	0.146093	0.0795811	0.154459	0.237362	0.0538172	0.36322	0.108283	0.266649	0.178396	0.287157	0.387345	0.133579	0.519935	0.222889	0.419768
NULL	0.624981	CAVIN4	347273	-0.489124	-1.42464	-1.16437	0.584272	-0.127066	-0.284236	-0.301587	0.324775	0.010523	0.0283431	0.224922	0.791835	0.571386	0.542833	0.481811	0.038271	0.0826897	0.37342	0.86984	0.705821	0.682374
NULL	0.977985	CBLL1	79872	-0.121229	-0.0285416	0.171893	-0.0918233	-0.0581153	-0.0507585	0.180852	0.37012	0.831987	0.206537	0.496094	0.66582	0.706264	0.184894	0.52675	0.896937	0.351986	0.64185	0.779818	0.809626	0.325904
NULL	0.974712	CBWD1	55871	-0.186541	0.13499	0.483969	0.0734505	-0.159444	-0.160815	0.136038	0.394386	0.535257	0.031964	0.735299	0.465964	0.462504	0.532877	0.549911	0.67581	0.0906273	0.830602	0.615506	0.612564	0.673704
NULL	0.900995	CBWD2	150472	-0.171841	0.140383	0.410032	0.103284	-0.139975	0.346112	0.447232	0.510607	0.589363	0.120835	0.691423	0.591769	0.19082	0.0930027	0.654631	0.720314	0.241167	0.798708	0.722213	0.33316	0.199843
NULL	0.992537	CBWD5	220869	-0.0479459	0.18326	0.271608	0.0104177	-0.281914	-0.0778681	-0.105535	0.86089	0.502679	0.320862	0.96963	0.310229	0.778392	0.702744	0.915377	0.64783	0.47774	0.982322	0.466606	0.860769	0.806923
NULL	0.783582	CBX1	10951	-0.225399	-0.217221	0.0265174	-0.0865911	-0.218854	-0.266669	0.0111857	0.0972122	0.109085	0.841511	0.515186	0.106644	0.0516687	0.932796	0.206247	0.224145	0.903106	0.658594	0.220416	0.129539	0.959736
NULL	0.512397	CBX2	84733	0.449257	-0.112479	-0.421544	0.351199	0.460667	0.052943	-0.433934	0.0734313	0.645724	0.0929057	0.157471	0.0669013	0.828553	0.0840105	0.168106	0.764766	0.19971	0.29109	0.157057	0.894631	0.185547
NULL	0.962536	CBX5	23468	-0.374214	0.0740768	0.357831	0.174181	-0.187026	-0.104775	0.198181	0.0855881	0.726719	0.0987525	0.413076	0.380339	0.621288	0.352618	0.187974	0.824452	0.208627	0.56737	0.536672	0.745804	0.509502
NULL	0.416445	CBX8	57332	0.455994	-0.0767306	-0.630048	-0.00349943	0.167506	-0.0199122	-0.50789	0.0322812	0.708177	0.00427527	0.986341	0.415247	0.922531	0.0184786	0.091291	0.810869	0.0186891	0.99202	0.569262	0.95357	0.0594506
NULL	0.605919	CC2D1A	54862	0.643528	0.458487	-0.226403	0.172097	0.421009	0.670947	-0.053631	0.0313623	0.117644	0.431728	0.548943	0.148831	0.0258696	0.851906	0.0893565	0.236532	0.584488	0.687419	0.279522	0.0771367	0.909652
NULL	0.541146	CC2D1B	200014	0.330009	-0.0470669	-0.373145	-0.10237	0.0454174	-0.00902866	-0.369307	0.0271979	0.742744	0.0135158	0.476768	0.751356	0.949797	0.014457	0.0801439	0.835616	0.0466322	0.62518	0.841721	0.970227	0.0491542
NULL	0.46218	CCAR1	55749	-0.449092	-0.176525	0.275956	-0.326317	-0.63342	-0.401861	-0.102759	0.0913879	0.497396	0.291114	0.214147	0.0201306	0.128999	0.691999	0.197278	0.64308	0.446516	0.360692	0.0636159	0.25268	0.799085
NULL	0.936893	CCDC112	153733	-0.520974	-0.567917	0.189561	-0.145571	-0.813794	-0.227883	-0.149847	0.189818	0.154646	0.626509	0.708257	0.0482517	0.559668	0.702687	0.331943	0.287355	0.749937	0.810922	0.123175	0.696061	0.806887
NULL	0.929971	CCDC12	151903	0.182905	0.108846	-0.341625	-0.00926518	0.15274	0.284603	-0.10827	0.284417	0.52167	0.0509272	0.956339	0.369883	0.100534	0.524191	0.439159	0.663988	0.128192	0.974089	0.526498	0.211309	0.666268
NULL	0.881847	CCDC122	160857	-0.536836	-0.220956	0.135881	0.402074	0.146576	-0.0149206	-0.167793	0.0134871	0.286243	0.506332	0.0553466	0.474082	0.941918	0.417779	0.0465647	0.441186	0.65092	0.136471	0.622813	0.965126	0.57166
NULL	0.996894	CCDC127	133957	0.00309707	-0.0239778	-0.156435	0.0534069	0.00777595	0.0351912	-0.0208538	0.981965	0.861148	0.259036	0.697519	0.954762	0.79754	0.879156	0.989452	0.915517	0.411549	0.802939	0.973205	0.87362	0.926685
NULL	0.905408	CCDC13	152206	0.0877689	-0.424802	0.0515657	0.40249	0.689281	0.199061	0.262211	0.816566	0.276508	0.891323	0.284722	0.0697748	0.603098	0.490445	0.886622	0.430638	0.93416	0.439521	0.161867	0.731355	0.637149
NULL	0.644568	CCDC134	79879	0.164316	0.347144	-0.115938	-0.444721	-0.0913133	0.137377	-0.191426	0.360393	0.0589013	0.517138	0.0179584	0.609683	0.444335	0.289652	0.517147	0.143026	0.660148	0.0581006	0.736475	0.595735	0.444823
NULL	0.963972	CCDC136	64753	0.306161	-0.116073	-0.597394	0.0788122	0.327298	-0.26059	0.0257687	0.251043	0.670145	0.0318298	0.766244	0.220886	0.329262	0.923813	0.402695	0.782768	0.0903409	0.852375	0.368758	0.486358	0.954308
NULL	0.861398	CCDC137	339230	0.339952	0.235724	-0.171333	-0.353036	-0.0982529	0.302533	-0.0192731	0.0868169	0.228814	0.379085	0.0761279	0.612384	0.126518	0.920762	0.189942	0.37773	0.53551	0.172625	0.738845	0.249249	0.952522
NULL	0.524137	CCDC15	80071	-0.290658	0.0501884	0.842529	-0.470233	-1.03069	-0.207118	-0.311703	0.451322	0.895227	0.0325311	0.228389	0.0131634	0.592373	0.421649	0.602226	0.936562	0.0918104	0.377281	0.0457107	0.722746	0.575299
NULL	0.918841	CCDC151	115948	-0.266438	0.258569	0.0656665	0.62738	0.0518226	0.856399	0.293753	0.592238	0.589902	0.889275	0.184238	0.913894	0.0743651	0.53971	0.722618	0.720775	0.932739	0.325079	0.94838	0.169625	0.679699
NULL	0.986117	CCDC163	126661	0.174247	-0.437596	-0.167644	0.0965892	0.161932	0.0869694	0.26266	0.459681	0.0733931	0.479736	0.682599	0.93008	0.71384	0.269377	0.60984	0.16805	0.627661	0.792117	0.95806	0.81516	0.422944
NULL	0.718324	CCDC171	203238	-0.224142	0.00564234	0.0651411	-0.398727	-0.687582	-0.509641	-0.207979	0.509109	0.986886	0.847173	0.24715	0.0527582	0.145864	0.54145	0.65327	0.992349	0.906734	0.398511	0.131638	0.275556	0.681174
NULL	0.966189	CCDC174	51244	-0.0815199	-0.0574303	0.0190401	0.0877208	0.0865241	-0.0887127	0.0657175	0.389457	0.54296	0.839679	0.354642	0.361297	0.349785	0.486866	0.545174	0.682469	0.901969	0.51155	0.518036	0.506653	0.634002
NULL	0.754758	CCDC186	55088	-0.73275	-0.113008	0.547296	0.855054	-0.233533	0.417194	0.342922	0.0723579	0.771678	0.164084	0.0336094	0.551966	0.290187	0.381157	0.166217	0.856194	0.299615	0.0941417	0.689811	0.445431	0.537427
NULL	0.872288	CCDC25	55246	-0.235725	-0.239359	-0.0443419	-0.220837	-0.362376	-0.330258	-0.206186	0.336526	0.329141	0.855222	0.368447	0.144073	0.183478	0.4012	0.493265	0.48621	0.911778	0.525046	0.273099	0.324127	0.556421
NULL	0.985387	CCDC28A	25901	-0.291302	-0.174947	-0.0451412	0.121451	-0.0921768	-0.151862	-0.104161	0.118604	0.341439	0.804605	0.506829	0.614088	0.408615	0.569461	0.237959	0.498142	0.878512	0.651317	0.740198	0.563442	0.704277
NULL	0.943017	CCDC28B	79140	0.468092	0.0349306	-0.522851	-0.0973235	0.120293	0.48334	-0.108394	0.0838482	0.89521	0.0558537	0.712731	0.648788	0.0753133	0.682235	0.185294	0.936562	0.137439	0.814372	0.766925	0.171248	0.791885
NULL	0.979454	CCDC6	8030	-0.147939	-0.237605	-0.0285377	0.0511332	0.0506875	-0.187516	-0.0220256	0.257646	0.0738575	0.825241	0.692712	0.695232	0.154277	0.864755	0.409999	0.168782	0.892336	0.799481	0.8014	0.286902	0.917707
NULL	0.99565	CCDC62	84660	-0.657881	0.240347	0.495971	0.188236	0.0472825	-0.260299	0.146991	0.232891	0.641997	0.330957	0.71737	0.930113	0.630149	0.780036	0.382306	0.762111	0.48783	0.817669	0.958079	0.752882	0.862014
NULL	0.912544	CCDC69	26112	0.357952	-0.245601	-0.113703	0.485267	0.724736	-0.0616622	-0.0124593	0.317266	0.497406	0.749637	0.174767	0.0435474	0.866094	0.972054	0.474128	0.643084	0.840437	0.31325	0.11429	0.918655	0.983809
NULL	0.988607	CCDC7	79741	-0.430497	0.0269982	0.0208622	0.387311	-0.160929	-0.159628	-0.218704	0.27668	0.943707	0.955767	0.310476	0.67854	0.68264	0.578129	0.430816	0.966281	0.973712	0.466845	0.788981	0.792146	0.711297
NULL	0.753704	CCDC77	84318	-0.315921	-0.348417	0.0975671	-0.23124	-0.452895	-0.357456	-0.22268	0.214778	0.172384	0.696961	0.359858	0.0795029	0.161849	0.378009	0.361471	0.310159	0.802563	0.5166	0.178253	0.296819	0.534497
NULL	0.940034	CCDC8	83987	0.378253	-0.287948	-0.702349	0.283866	0.676867	0.201752	-0.00955318	0.318062	0.458639	0.0675776	0.453565	0.0796464	0.588492	0.97863	0.474909	0.608843	0.15816	0.604249	0.178522	0.719685	0.987578
NULL	0.29416	CCDC82	79780	-0.613283	-0.980866	-0.277157	0.0468677	-0.819769	-0.456097	-0.802929	0.131736	0.0198383	0.485898	0.905794	0.0484014	0.258326	0.0530341	0.256354	0.0628908	0.633146	0.943345	0.12344	0.410731	0.13217
NULL	0.941557	CCDC84	338657	-0.0584604	0.160256	0.318578	0.159134	-0.132391	0.252493	0.222982	0.778206	0.441083	0.130602	0.444206	0.525108	0.228687	0.287281	0.860671	0.592896	0.254872	0.595688	0.666963	0.377576	0.442287
NULL	0.610605	CCDC85B	11007	0.472499	0.812316	-0.00266905	0.640767	0.724968	0.852101	-0.0273451	0.28234	0.0702115	0.994845	0.148613	0.105158	0.0584904	0.949969	0.4371	0.162577	0.996993	0.279233	0.218205	0.142235	0.970338
NULL	0.987682	CCDC85C	317762	0.268839	-0.245405	-0.552629	-0.0755812	-0.0110718	-0.121408	-0.328499	0.375287	0.418381	0.0751292	0.802674	0.970771	0.690716	0.284928	0.531787	0.572297	0.170948	0.877167	0.983043	0.798243	0.439724
NULL	0.697566	CCDC88A	55704	-0.74961	-0.441717	0.187194	-0.158842	-1.15554	-0.100483	-0.288813	0.0602601	0.256768	0.626336	0.680124	0.00559519	0.794564	0.455037	0.145426	0.409071	0.749839	0.790228	0.0231427	0.871612	0.605618
NULL	0.937092	CCDC88C	440193	0.191634	0.116702	-0.39504	-0.0121726	0.0474194	1.16211	0.742357	0.728105	0.833331	0.494497	0.988815	0.931252	0.0504499	0.207971	0.825525	0.897756	0.640493	0.993615	0.958815	0.127313	0.353697
NULL	0.975139	CCDC91	55297	-0.48457	-0.576714	-0.155898	0.331883	-0.360759	-0.158719	-0.0635762	0.162419	0.0986958	0.646305	0.331253	0.293727	0.642625	0.851716	0.297581	0.208548	0.76523	0.488126	0.449188	0.762548	0.909568
NULL	0.985889	CCDC93	54520	-0.137956	-0.158083	0.0616117	0.0269817	-0.102201	-0.191042	0.126313	0.442562	0.379512	0.730329	0.88001	0.568439	0.289738	0.481274	0.594165	0.535864	0.827074	0.927212	0.703363	0.444918	0.628992
NULL	0.757431	CCHCR1	54535	0.302849	0.487617	-0.105257	0.0820812	0.305438	0.632655	-0.155823	0.255057	0.07137	0.689903	0.755613	0.251069	0.0222941	0.55759	0.407182	0.164529	0.797674	0.844931	0.402709	0.0688364	0.694316
NULL	0.975683	CCNB3	85417	-0.482649	0.197257	0.478698	-0.248256	-0.405664	-0.196701	0.0204757	0.148472	0.541771	0.141883	0.447931	0.221984	0.549103	0.949807	0.279072	0.681472	0.270151	0.599094	0.37005	0.687532	0.970227
NULL	0.862303	CCNF	899	0.311833	-0.0200207	-0.127407	-0.630695	-0.384798	-0.011891	-0.178474	0.278674	0.944001	0.655219	0.0341088	0.184198	0.966929	0.53501	0.433027	0.966327	0.771923	0.0951778	0.325021	0.980727	0.675617
NULL	0.539256	CCNK	8812	0.0528714	0.139964	0.128627	-0.091248	0.0574332	0.158978	0.310758	0.651071	0.235851	0.274985	0.436664	0.62343	0.17983	0.0117143	0.76865	0.385567	0.428945	0.589026	0.747534	0.319619	0.0416492
NULL	0.847037	CCNL1	57018	-0.503302	-0.148598	0.13855	-0.0874031	-0.469288	-0.364245	-0.159491	0.048445	0.546538	0.573512	0.72225	0.0646167	0.146151	0.517905	0.123518	0.685406	0.707591	0.821331	0.153189	0.275915	0.660764
NULL	0.925566	CCNQ	92002	0.457668	0.274541	-0.136102	-0.275806	-0.0736534	0.346549	0.0029773	0.0362625	0.198086	0.519156	0.197261	0.72668	0.108472	0.988676	0.0996715	0.34187	0.661907	0.340883	0.824417	0.223192	0.993551
NULL	0.962739	CCNT1	904	-0.374991	-0.114037	0.262459	-0.102728	-0.332776	-0.382437	0.0200442	0.164861	0.667904	0.326229	0.698705	0.215861	0.157137	0.939728	0.30066	0.781191	0.483187	0.803818	0.362766	0.290644	0.963757
NULL	0.974364	CCNT2	905	-0.503049	-0.279231	0.252141	0.354411	-0.280401	0.0975322	0.12629	0.100801	0.353438	0.400581	0.240554	0.351458	0.744765	0.672794	0.211752	0.510367	0.555832	0.391087	0.508341	0.837057	0.784841
NULL	0.868129	CCPG1	9236	-0.456826	-0.664184	-0.155784	1.10415	0.01732	0.132065	-0.159846	0.262655	0.108161	0.698576	0.0102201	0.96562	0.744095	0.691594	0.415489	0.222685	0.803708	0.0373859	0.979983	0.836535	0.798841
NULL	0.873733	CCR10	2826	0.456735	0.685456	-0.263236	-0.0723728	-0.573449	1.2255	-0.0839289	0.389553	0.187937	0.634533	0.885941	0.291566	0.0202962	0.876678	0.54528	0.329567	0.756228	0.930934	0.446976	0.0640184	0.925279
NULL	0.984899	CCSER2	54462	-0.424219	0.0602769	0.417785	0.265727	-0.163067	-0.0868897	0.0760293	0.110429	0.816147	0.114447	0.309398	0.531056	0.738129	0.769586	0.226122	0.886337	0.231969	0.465753	0.672115	0.832519	0.854723
NULL	0.996939	CCT6B	10693	-0.440339	-0.109156	0.0941282	0.129541	0.0845818	-0.164548	-0.0292222	0.332287	0.804672	0.826465	0.76422	0.845515	0.713817	0.948375	0.489173	0.878575	0.893177	0.850969	0.905669	0.81516	0.969388
NULL	0.796432	CCZ1	51622	-0.290492	-0.0113732	0.296789	0.0929357	-0.215414	0.21467	0.368462	0.134132	0.952102	0.124347	0.624056	0.261367	0.262161	0.0591672	0.259678	0.971518	0.246201	0.74797	0.414131	0.415013	0.143503
NULL	0.881765	CD3EAP	10849	0.251215	0.206033	-0.0355455	0.148871	0.337639	0.409787	0.318403	0.354851	0.449788	0.895519	0.58196	0.216417	0.136125	0.243187	0.511706	0.600815	0.936666	0.71457	0.363417	0.262379	0.394139
NULL	0.858191	CD46	4179	-0.344244	0.0707891	0.242655	0.432705	0.144313	0.0581759	0.376465	0.149133	0.762576	0.304459	0.0725382	0.538983	0.804067	0.116208	0.279857	0.849827	0.460536	0.166564	0.679121	0.878168	0.234396
NULL	0.48502	CD68	968	0.411871	-0.045997	-0.507363	-0.4482	-0.201756	-0.0291525	-0.36543	0.061953	0.829884	0.0236612	0.0441888	0.351764	0.892062	0.0971322	0.148449	0.89552	0.0720984	0.11553	0.508662	0.93464	0.206124
NULL	0.80426	CD99L2	83692	0.140047	0.255913	-0.0757511	0.0476005	0.26896	0.223045	-0.0946083	0.331297	0.0812193	0.597047	0.739433	0.0675404	0.126377	0.510078	0.488175	0.181095	0.726312	0.833342	0.158097	0.249053	0.654124
NULL	0.960575	CDADC1	81602	-0.412044	0.0251573	0.10579	-0.135557	-0.330833	-0.0395078	0.0224282	0.0255826	0.886208	0.548278	0.443436	0.0685509	0.822663	0.898745	0.0765041	0.931007	0.686888	0.594956	0.159756	0.89078	0.938704
NULL	0.975984	CDAN1	146059	0.312667	0.1807	-0.0516696	-0.280256	-0.00512965	0.0978478	-0.220989	0.146925	0.396323	0.80723	0.192706	0.98066	0.64556	0.30273	0.276984	0.551826	0.880338	0.335545	0.988742	0.764647	0.458619
NULL	0.457325	CDC20	991	0.197349	0.402137	0.199029	-1.01986	-0.65165	-0.0324686	-0.196904	0.579575	0.263671	0.57638	0.0076196	0.0755096	0.928169	0.584562	0.712547	0.416573	0.709956	0.0295702	0.171576	0.95704	0.71655
NULL	0.892154	CDC25B	994	0.325694	-0.263393	-0.343514	-0.186984	0.0345365	-0.0285484	-0.335053	0.0946135	0.17313	0.0788184	0.33018	0.856172	0.881074	0.0870861	0.202301	0.31112	0.177128	0.487186	0.912389	0.927841	0.190398
NULL	0.88135	CDC26	246184	0.173025	-0.108606	0.0510811	0.0326914	-0.190108	-0.470043	-0.221866	0.426783	0.618043	0.813103	0.879635	0.38349	0.0382578	0.313272	0.579948	0.743301	0.884217	0.926948	0.539658	0.103661	0.469854
NULL	0.817167	CDC27	996	-0.426567	-0.34057	0.0824521	-0.0762341	-0.472455	-0.4947	-0.229118	0.133811	0.228368	0.76731	0.784368	0.0982356	0.0844284	0.413638	0.259211	0.377276	0.853157	0.864781	0.207901	0.186193	0.567835
NULL	0.737998	CDC37L1	55664	-0.623135	-0.0183612	0.377228	0.395213	-0.199479	0.447929	0.3095	0.0302296	0.946428	0.173822	0.155048	0.46954	0.109384	0.262916	0.0868899	0.96804	0.311988	0.287911	0.61867	0.224531	0.415793
NULL	0.880436	CDC40	51362	-0.172782	0.179872	0.46688	-0.167393	-0.508053	-0.0977698	0.19456	0.489208	0.47165	0.0680946	0.503859	0.0491765	0.696123	0.437227	0.635998	0.62062	0.158994	0.648911	0.124885	0.802079	0.589499
NULL	0.950705	CDC42BPG	55561	0.343277	-0.457752	-1.09775	0.127567	0.815346	0.462086	-0.859033	0.582049	0.472399	0.111057	0.842329	0.226324	0.481234	0.220013	0.714628	0.621166	0.227081	0.903553	0.375005	0.628964	0.367763
NULL	0.897219	CDC42SE2	56990	-0.47171	-0.043904	0.285228	-0.27055	-0.349465	-0.271044	-0.0636663	0.0509466	0.850691	0.226518	0.251549	0.141932	0.251214	0.785136	0.12822	0.908865	0.375197	0.403244	0.27019	0.40288	0.865243
NULL	0.934102	CDC5L	988	-0.294078	-0.37904	0.163782	0.0296861	-0.343327	-0.322408	-0.0602579	0.202326	0.103415	0.472678	0.896023	0.138974	0.163557	0.79099	0.346956	0.215615	0.621432	0.937012	0.266167	0.299002	0.86934
NULL	0.631318	CDCA4	55038	0.216262	-0.408158	-0.524102	-0.569261	-0.435585	-0.19987	-0.41439	0.494362	0.202616	0.104936	0.0807955	0.175202	0.532671	0.199516	0.640351	0.347305	0.217851	0.180446	0.313826	0.673509	0.343607
NULL	0.89699	CDH4	1002	0.110811	1.54927	1.14041	2.38971	2.24075	-0.0661865	-0.445701	0.93035	0.207169	0.349908	0.087921	0.104216	0.963621	0.747004	0.958232	0.35274	0.506732	0.191743	0.216835	0.978876	0.838644
NULL	0.991861	CDIP1	29965	0.310042	-0.0652805	-0.440682	-0.328192	-0.0474033	0.0910608	-0.198177	0.398462	0.853616	0.232123	0.357571	0.893857	0.798735	0.57563	0.553827	0.910815	0.381447	0.514175	0.935694	0.874602	0.709364
NULL	0.943529	CDK12	51755	-0.0121454	0.0878918	0.262437	0.0319082	-0.0133163	0.0503312	0.264658	0.924051	0.492206	0.0465663	0.802308	0.916769	0.693496	0.0450217	0.954429	0.638522	0.119984	0.876882	0.950081	0.800044	0.117127
NULL	0.365649	CDK16	5127	0.354666	0.296442	-0.0480898	0.0989189	0.288921	0.384297	0.0997062	0.033134	0.0716294	0.763856	0.537823	0.0786598	0.0218589	0.534737	0.0931326	0.164971	0.85077	0.678089	0.176853	0.067812	0.675374
NULL	0.764438	CDK20	23552	0.338063	0.120499	-0.215441	-0.255011	0.120222	0.435604	-0.00230192	0.0747245	0.515568	0.2499	0.174943	0.516384	0.0241945	0.99007	0.170294	0.658896	0.401419	0.313461	0.659526	0.0733112	0.99419
NULL	0.808466	CDK7	1022	-0.392458	0.0698413	0.299382	0.111518	-0.142411	0.197956	0.414528	0.0541368	0.72276	0.135104	0.57167	0.471572	0.318543	0.0420799	0.134158	0.82169	0.261008	0.706037	0.620567	0.475382	0.111385
NULL	0.993722	CDK8	1024	-0.0207734	0.0767691	0.135902	0.0421281	-0.0237892	0.0923703	0.0666001	0.877614	0.570507	0.317498	0.754985	0.860082	0.49575	0.622477	0.925793	0.705112	0.474326	0.844472	0.914905	0.641593	0.74676
NULL	0.471666	CDK9	1025	0.258361	0.302596	-0.0753272	0.0318622	0.24394	0.320463	0.111308	0.0763378	0.0397419	0.596319	0.822456	0.0932697	0.0302531	0.435405	0.17298	0.106656	0.725699	0.890685	0.200262	0.086929	0.587909
NULL	0.985422	CDKAL1	54901	-0.169395	-0.19393	0.0806355	0.0281517	0.041324	-0.202487	0.0672972	0.26433	0.202936	0.591458	0.851136	0.783073	0.184443	0.654397	0.417322	0.347713	0.721984	0.909173	0.863984	0.325346	0.771282
NULL	0.974459	CDKL1	8814	-0.0391491	0.247956	0.370268	-0.380971	-0.286469	-0.114248	0.718891	0.934263	0.612518	0.445143	0.453571	0.577972	0.819695	0.150269	0.960645	0.738943	0.596566	0.604249	0.711194	0.888667	0.28143
NULL	0.863868	CDKL3	51265	-0.293691	-0.267444	-0.262209	-0.204248	-0.231521	-0.429117	-0.243385	0.245137	0.287202	0.294877	0.413894	0.357724	0.0954437	0.333847	0.396399	0.442214	0.450309	0.568066	0.514352	0.20356	0.490778
NULL	0.685602	CDKN2D	1032	0.0542096	0.349236	0.0261002	-0.470865	-0.505521	-0.0215979	-0.232985	0.825289	0.162311	0.91542	0.0646824	0.0478238	0.930727	0.35028	0.892378	0.297485	0.949388	0.153289	0.122379	0.958458	0.507128
NULL	0.990464	CDNF	441549	-0.565171	-0.00628683	0.288726	-0.269883	0.233859	-0.283313	0.205583	0.222685	0.989815	0.504359	0.544338	0.591279	0.531589	0.640682	0.370811	0.99412	0.649292	0.683583	0.721869	0.672607	0.761043
NULL	0.790261	CDPF1	150383	0.242795	0.201024	-0.198203	-0.0233872	0.247453	0.325037	0.0524347	0.128448	0.206025	0.212279	0.881445	0.12146	0.0454139	0.738662	0.251905	0.351435	0.358591	0.928079	0.242031	0.117808	0.832888
NULL	0.668723	CDR2	1039	-0.0548732	0.26843	0.231484	-0.00102863	-0.0171553	0.219489	0.303795	0.692955	0.0604663	0.102785	0.99407	0.901649	0.121839	0.035402	0.79965	0.14575	0.214687	0.996504	0.940553	0.242548	0.0978993
NULL	0.986798	CDS1	1040	0.0904398	-0.646318	-0.435209	0.187923	0.798943	-0.0453189	0.0580347	0.864092	0.234653	0.415284	0.726501	0.143617	0.93281	0.913105	0.917271	0.384314	0.569275	0.824291	0.272515	0.959736	0.947856
NULL	0.522241	CDT1	81620	0.706153	0.0933132	-0.334041	-1.10152	-0.843811	0.306575	-0.655845	0.163233	0.8508	0.503131	0.0357092	0.0997768	0.546757	0.201945	0.2986	0.908972	0.64824	0.0985272	0.21015	0.68561	0.34654
NULL	0.947369	CEBPG	1054	-0.207618	0.364271	0.516315	-0.0571717	-0.406669	0.0194847	0.102409	0.409084	0.152055	0.0458688	0.819523	0.112926	0.938027	0.683304	0.563866	0.283972	0.118681	0.88858	0.229795	0.96277	0.792689
NULL	0.610745	CEBPZOS	100505876	-0.418055	-0.0104232	0.129308	-0.0865189	-0.37289	-0.360151	-0.107266	0.0249565	0.953335	0.470136	0.628267	0.0435453	0.0507748	0.548476	0.0750728	0.972347	0.619229	0.751336	0.114288	0.127906	0.687048
NULL	0.734735	CENPC	1060	-0.48189	-0.878671	-0.212912	0.0308807	-0.993912	-0.517706	-0.32726	0.26105	0.0470023	0.612943	0.941582	0.0269309	0.230839	0.442058	0.413794	0.120816	0.739308	0.964967	0.0795456	0.38007	0.593755
NULL	0.971779	CENPM	79019	0.577295	-0.10594	-0.471577	-0.549158	-0.514206	0.310607	-0.607996	0.331924	0.857265	0.427109	0.365915	0.391798	0.612131	0.322242	0.488784	0.913134	0.580236	0.522575	0.54738	0.738613	0.479235
NULL	0.70187	CENPS-CORT	100526739	-0.0676893	0.0633939	0.0879576	-0.493876	-0.222356	-0.144911	-0.171115	0.734743	0.750713	0.659304	0.0188649	0.27215	0.471479	0.396605	0.830186	0.841236	0.774818	0.060435	0.425899	0.620475	0.55214
NULL	0.670373	CEP112	201134	-0.689261	-0.22524	0.666413	-0.424404	-1.38616	-0.0120489	-0.338481	0.14418	0.624267	0.138855	0.35174	0.00747014	0.983007	0.474563	0.273249	0.748122	0.266058	0.508634	0.0291311	0.990059	0.623252
NULL	0.803264	CEP120	153241	-0.285154	-0.00564198	0.584409	0.327168	-0.182209	0.225174	0.400081	0.265458	0.982237	0.0268329	0.202111	0.473621	0.376716	0.121359	0.41847	0.989581	0.0793295	0.346717	0.622352	0.533201	0.241867
NULL	0.898237	CEP126	57562	0.111895	0.519896	1.20429	0.470345	0.356467	0.636778	-0.41562	0.836951	0.326596	0.0220453	0.376401	0.50471	0.235065	0.474009	0.900139	0.483554	0.0682528	0.532913	0.649533	0.384788	0.622761
NULL	0.931197	CEP128	145508	-0.161787	-0.338929	0.200762	-0.245392	-0.829125	-0.405336	-0.177468	0.707156	0.438179	0.64064	0.569858	0.0651354	0.353024	0.681266	0.810175	0.590301	0.761021	0.704623	0.154091	0.509919	0.791186
NULL	0.533795	CEP131	22994	0.818561	-0.0895165	-0.719506	0.333408	0.46044	0.664725	-0.280443	0.0243088	0.796259	0.04607	0.341037	0.190557	0.0649511	0.422888	0.0735817	0.872767	0.119018	0.497732	0.332899	0.153771	0.576333
NULL	0.873342	CEP135	9662	-0.388439	-0.410056	0.389957	0.0600641	-0.747031	-0.157726	-0.0922283	0.20349	0.1824	0.198854	0.841213	0.0195208	0.603262	0.759593	0.348348	0.322897	0.342806	0.902925	0.0620607	0.731478	0.847779
NULL	0.929976	CEP162	22832	-0.959532	-1.01323	-0.111201	0.260378	-0.579218	-0.357877	-0.476037	0.0606524	0.04816	0.819068	0.592706	0.246811	0.467533	0.336689	0.14609	0.122983	0.888255	0.722989	0.398158	0.616908	0.493446
NULL	0.803577	CEP170	9859	-0.419826	0.158911	0.652834	0.432982	-0.191226	0.399438	0.441839	0.201537	0.624029	0.0516012	0.187718	0.556535	0.223174	0.179284	0.34603	0.747956	0.129406	0.329284	0.693444	0.371358	0.318935
NULL	0.756357	CEP170B	283638	0.914224	-0.380727	-0.979058	0.288952	0.437182	0.174252	-0.574854	0.0329006	0.36167	0.0237436	0.485276	0.291085	0.675166	0.173328	0.0926026	0.51835	0.0722896	0.632648	0.446497	0.78654	0.311379
NULL	0.918638	CEP19	84984	-0.472038	-0.0252411	0.110517	0.457373	0.1432	-0.0214097	0.165862	0.0352808	0.906045	0.60568	0.0389248	0.5045	0.920364	0.441026	0.097645	0.943545	0.733301	0.105007	0.649392	0.952273	0.592875
NULL	0.689007	CEP192	55125	-0.321102	-0.154415	0.267944	-0.329005	-0.540577	-0.401351	-0.180931	0.247573	0.575417	0.332302	0.236708	0.0569016	0.151518	0.511205	0.398983	0.709202	0.489184	0.386582	0.139367	0.283188	0.655163
NULL	0.735255	CEP290	80184	-0.977902	-0.782615	-0.0359873	-0.125729	-1.65613	-0.0935176	-0.750346	0.106341	0.190028	0.950305	0.828275	0.0100783	0.872393	0.20899	0.219965	0.332214	0.970455	0.894425	0.0369564	0.922622	0.354826
NULL	0.986698	CEP295NL	100653515	0.155189	0.884428	-0.0243247	-0.109572	0.461864	-0.127341	-0.44177	0.756812	0.0792056	0.96154	0.826687	0.353223	0.805546	0.400889	0.845736	0.177784	0.97755	0.893356	0.510118	0.879223	0.556093
NULL	0.438997	CEP44	80817	-0.569767	-0.353086	0.186231	-0.146963	-0.669718	-0.523741	0.0799185	0.0415232	0.195586	0.48797	0.584916	0.0182041	0.0598693	0.765821	0.110333	0.338949	0.63492	0.716866	0.0587623	0.144764	0.852056
NULL	0.717405	CEP63	80254	-0.413705	-0.401545	0.00284897	0.0333665	-0.591254	-0.331339	-0.218974	0.105339	0.115042	0.990847	0.893328	0.0238274	0.190688	0.383083	0.218455	0.232785	0.994621	0.935362	0.0724773	0.333049	0.539342
NULL	0.758335	CEP68	23177	0.290358	-0.0898967	-0.263942	0.11241	0.266247	-0.0422761	-0.317492	0.0835465	0.583399	0.114173	0.493286	0.110892	0.796391	0.0601926	0.184791	0.715676	0.231559	0.639418	0.226795	0.872824	0.145303
NULL	0.895422	CEP76	79959	-0.241866	-0.229311	-0.0855324	-0.136943	-0.26641	-0.347933	-0.100046	0.237507	0.264817	0.672387	0.499855	0.19453	0.094223	0.621752	0.387497	0.417752	0.784546	0.645322	0.337689	0.201733	0.746203
NULL	0.887566	CEP85	64793	0.158322	0.374254	0.392029	-0.53088	-0.409892	0.0116868	0.0171371	0.567033	0.182541	0.162553	0.0627807	0.145349	0.966412	0.950703	0.702174	0.323048	0.297721	0.149925	0.274839	0.980459	0.970683
NULL	0.933585	CERS2	29956	0.0914827	0.24109	0.170508	-0.0950631	0.112535	-0.0125135	0.158705	0.464022	0.0601264	0.177096	0.446938	0.368822	0.919866	0.208084	0.613888	0.145194	0.316169	0.598203	0.52538	0.951981	0.35382
NULL	0.673944	CFAP20	29105	-0.0537329	0.123748	-0.0329632	-0.475804	-0.395569	-0.0770627	0.0491011	0.79023	0.540999	0.870332	0.0246687	0.0582464	0.704618	0.808856	0.868833	0.680843	0.921277	0.0744251	0.141812	0.808311	0.881427
NULL	0.936083	CFAP36	112942	-0.267101	-0.185571	-0.0820859	0.147619	0.0972792	-0.149686	0.247808	0.120218	0.274684	0.625996	0.382696	0.563731	0.376683	0.147387	0.240277	0.42862	0.749636	0.538986	0.699446	0.533181	0.2776
NULL	0.37006	CFAP410	755	0.402724	-0.156301	-0.941631	0.218769	0.56765	0.328393	-0.319589	0.185987	0.606408	0.0040068	0.467716	0.0659825	0.280183	0.294458	0.327194	0.733819	0.0177576	0.617098	0.155466	0.434704	0.449948
NULL	0.953296	CFAP44	55779	-0.792346	-0.492466	-0.370922	0.957151	-0.363099	0.459396	-0.0956608	0.166299	0.38103	0.505939	0.0921518	0.516099	0.414088	0.863889	0.302467	0.537318	0.650596	0.198503	0.659309	0.568209	0.917128
NULL	0.99159	CFDP1	10428	-0.31665	-0.29931	0.0099446	0.204276	-0.0301192	-0.0430305	0.132681	0.164541	0.187835	0.964495	0.364067	0.893315	0.847472	0.554038	0.300184	0.329436	0.979277	0.520763	0.935362	0.906904	0.691514
NULL	0.968724	CGRRF1	10668	-0.27044	-0.142054	0.140435	0.0863904	0.0705263	-0.00280184	0.321229	0.12776	0.416209	0.420123	0.619314	0.68479	0.987136	0.0717536	0.250923	0.57017	0.573977	0.744272	0.793644	0.992514	0.165173
NULL	0.600816	CHCHD7	79145	-0.200989	-0.123595	0.0901855	-0.215171	-0.366699	-0.16271	0.0838927	0.195635	0.421764	0.556693	0.166964	0.0221459	0.292557	0.584436	0.339023	0.575375	0.693594	0.303317	0.0684878	0.448056	0.716451
NULL	0.513375	CHD6	84181	-0.0729365	-0.216983	-0.076352	0.465195	0.290595	-0.342155	-0.177375	0.736986	0.321575	0.725549	0.0392605	0.187169	0.124357	0.418596	0.831733	0.478501	0.823743	0.10569	0.328565	0.246207	0.572503
NULL	0.400004	CHD8	57680	-0.0334671	0.0877515	0.195842	0.206485	0.185551	0.0506471	0.203461	0.762949	0.431065	0.0850559	0.0701895	0.101854	0.6486	0.0743287	0.850126	0.583888	0.187148	0.162555	0.213298	0.766769	0.169576
NULL	0.817413	CHD9	80205	-0.495581	-0.54101	0.0717082	1.34552	-0.0401072	0.232576	-0.232234	0.287723	0.246901	0.876249	0.00683552	0.93048	0.618477	0.616127	0.442735	0.398233	0.925036	0.0271351	0.958307	0.743589	0.741746
NULL	0.949729	CHERP	10523	0.46053	0.0442678	-0.353398	-0.201165	0.0532798	0.387216	-0.023441	0.0450652	0.841678	0.118762	0.367621	0.810086	0.0893278	0.915852	0.117208	0.903184	0.238166	0.524201	0.882261	0.193961	0.949651
NULL	0.552675	CHID1	66005	0.378859	0.340863	-0.217274	-0.0424834	0.324309	0.510487	0.0520702	0.0706976	0.101747	0.290451	0.834752	0.11905	0.017047	0.798252	0.163416	0.213138	0.445717	0.898634	0.238508	0.0558386	0.874192
NULL	0.961622	CHM	1121	-0.21012	-0.416481	0.252614	0.162076	-0.644599	-0.091417	-0.0681214	0.523219	0.211425	0.443782	0.622262	0.0581144	0.7825	0.836054	0.665392	0.357588	0.595269	0.746641	0.141569	0.8636	0.899577
NULL	0.94146	CHMP2A	27243	0.17141	0.234509	-0.210467	-0.037456	0.153003	0.130556	-0.171448	0.263146	0.130181	0.172006	0.804909	0.316845	0.392166	0.263335	0.416055	0.254286	0.309629	0.878754	0.473628	0.547744	0.416259
NULL	0.959012	CHRNA10	57053	0.115006	-0.0477017	-0.215506	-0.0627907	-0.474895	0.164795	-0.182549	0.658705	0.85448	0.411583	0.810094	0.0816483	0.530146	0.491308	0.774355	0.911253	0.565988	0.882261	0.181756	0.671244	0.63787
NULL	0.917933	CHTF18	63922	1.01121	-0.0125676	-0.603852	-0.285424	-0.117232	0.974599	-0.406645	0.0426245	0.979043	0.216083	0.554961	0.806756	0.0533241	0.405347	0.112464	0.987811	0.362988	0.692283	0.880078	0.132678	0.560251
NULL	0.644925	CHTOP	26097	0.0859098	-0.0149026	-0.174824	-0.0593592	0.000526702	0.261486	0.189688	0.422286	0.888716	0.108271	0.578333	0.996046	0.0191771	0.0826677	0.575804	0.932385	0.222873	0.711413	0.997681	0.0612025	0.183416
NULL	0.770636	CHUK	1147	-0.428963	-0.259512	0.229374	-0.226047	-0.572314	-0.259229	-0.0573021	0.0898824	0.297795	0.355137	0.362175	0.0264161	0.298307	0.816148	0.19486	0.45338	0.512013	0.518864	0.0783837	0.453891	0.886337
NULL	0.746223	CHURC1	91612	-0.370913	-0.0498286	0.292291	-0.171869	-0.438157	-0.334396	0.0592471	0.0874003	0.813569	0.173116	0.418836	0.0454147	0.121757	0.779302	0.190878	0.884546	0.31111	0.572725	0.117808	0.24245	0.861373
NULL	0.979858	CHURC1-FNTB	100529261	0.0306068	-0.141148	-0.132446	-0.216708	0.0272494	-0.0248825	0.0667494	0.820775	0.300512	0.330774	0.116382	0.840285	0.854124	0.622291	0.88947	0.456263	0.487649	0.234635	0.9023	0.911088	0.74665
NULL	0.520856	CIAO3	64428	0.610525	0.330479	-0.284481	0.0463964	0.365316	0.56471	-0.106989	0.0160742	0.176689	0.243373	0.847205	0.136517	0.0251498	0.657766	0.0533106	0.315682	0.394337	0.906736	0.262972	0.0754752	0.773697
NULL	0.956956	CILK1	22858	0.0303266	0.796812	0.903912	-0.0369383	-0.195849	-0.106147	-0.0114222	0.934089	0.0394044	0.0207012	0.919925	0.59443	0.774318	0.975391	0.960557	0.105951	0.0649831	0.952023	0.724281	0.858064	0.985703
NULL	0.909678	CIR1	9541	-0.60106	-0.653224	0.0194756	0.371789	-0.405439	-0.250421	-0.169886	0.0697172	0.0499792	0.951414	0.250636	0.213051	0.437872	0.596868	0.161778	0.126414	0.971113	0.402265	0.359508	0.590082	0.726148
NULL	0.78552	CKAP2L	150468	-0.546023	-0.194375	0.576331	-0.332133	-1.16407	-0.342508	-0.00483597	0.210234	0.65087	0.184738	0.441838	0.0116786	0.428884	0.990893	0.356271	0.768516	0.325718	0.593579	0.0415589	0.581906	0.994625
NULL	0.87556	CKAP5	9793	-0.168177	-0.0355076	0.396351	-0.228099	-0.424671	-0.323689	0.0409418	0.487596	0.883114	0.108528	0.348151	0.0866355	0.186734	0.865309	0.634587	0.92912	0.223292	0.505033	0.189665	0.328043	0.918133
NULL	0.763944	CLASP2	23122	-0.169574	-0.169582	0.183615	-0.182874	-0.310753	0.125395	0.510493	0.464955	0.46619	0.429527	0.431274	0.185603	0.588723	0.0339702	0.614686	0.615705	0.582387	0.584095	0.32675	0.71984	0.0948866
NULL	0.795234	CLASRP	11129	0.231739	0.191972	-0.38262	0.00784689	0.204049	0.423683	0.0226285	0.21371	0.300806	0.0447624	0.965966	0.271958	0.0273226	0.902124	0.36017	0.456595	0.11664	0.98019	0.425682	0.0804187	0.940907
NULL	0.967586	CLCA2	9635	-0.668694	-0.851482	-0.811213	1.06004	-0.0991642	-1.17542	-0.56386	0.451833	0.350141	0.366949	0.23291	0.913509	0.236983	0.546745	0.602717	0.506949	0.523565	0.382327	0.948133	0.386956	0.685605
NULL	0.385652	CLCN2	1181	0.533228	-0.395333	-0.70663	0.608416	0.498502	-0.263797	-0.840405	0.172411	0.310417	0.0755021	0.125305	0.202954	0.502377	0.0392908	0.310184	0.46681	0.171573	0.247508	0.347738	0.647577	0.105739
NULL	0.865871	CLCN3	1182	-0.295921	-0.496155	-0.248858	0.0419995	-0.22291	-0.593211	-0.422632	0.347335	0.120674	0.428691	0.893971	0.479537	0.0683841	0.186764	0.504256	0.240955	0.581715	0.935765	0.6275	0.159482	0.328081
NULL	0.986827	CLDND1	56650	-0.242162	-0.156195	0.0459562	0.182453	0.0357394	-0.201159	0.072135	0.238531	0.444339	0.820815	0.371686	0.860195	0.326264	0.722628	0.388698	0.595735	0.889494	0.528397	0.914979	0.483218	0.821627
NULL	0.692984	CLEC16A	23274	0.286921	0.0332836	-0.179937	0.11799	0.264422	0.202035	0.0948756	0.0401286	0.805097	0.18875	0.384484	0.0573334	0.141386	0.484078	0.107457	0.878896	0.330546	0.540602	0.140148	0.269453	0.631508
NULL	0.95881	CLEC2B	9976	-0.517901	-0.293067	0.0407367	0.0109184	-0.907463	-0.553728	-0.370037	0.342537	0.587977	0.939494	0.983062	0.106306	0.319049	0.500419	0.499165	0.719318	0.963589	0.990104	0.219902	0.475917	0.645843
NULL	0.979334	CLHC1	130162	-0.989768	-0.274023	0.164278	0.736375	0.0436053	0.331588	0.194861	0.0626948	0.585436	0.738779	0.141086	0.929773	0.504852	0.695045	0.149778	0.717358	0.832981	0.269071	0.957863	0.649655	0.801256
NULL	0.855149	CLINT1	9685	-0.183446	0.0677607	0.319658	0.00323069	-0.199699	0.0253117	0.327986	0.237589	0.659248	0.0442235	0.983205	0.199499	0.869013	0.0393635	0.387573	0.774769	0.115599	0.990176	0.343589	0.920484	0.105885
NULL	0.923776	CLK3	1198	0.329048	0.259611	-0.106896	0.0325004	0.195253	0.258868	-0.0348772	0.0472873	0.113216	0.506502	0.839482	0.229022	0.114597	0.828129	0.121355	0.23019	0.651018	0.901855	0.377956	0.232181	0.894363
NULL	0.538187	CLK4	57396	-0.545334	-0.545964	0.102111	1.28301	0.336394	0.281846	0.116197	0.188326	0.185994	0.799633	0.00329095	0.408287	0.487484	0.773582	0.330046	0.327195	0.875191	0.0151674	0.56319	0.63451	0.85749
NULL	0.640163	CLN3	1201	0.501339	0.187632	-0.23704	-0.362067	-0.0774602	0.259833	-0.187292	0.0130634	0.330434	0.221261	0.0662213	0.686125	0.18108	0.331685	0.0454333	0.487417	0.369226	0.155892	0.794821	0.321248	0.488566
NULL	0.8472	CLN5	1203	-0.415319	0.176499	0.340144	-0.125037	-0.272821	-0.0895422	0.292709	0.0446859	0.379638	0.0964727	0.532012	0.178297	0.654136	0.149285	0.116508	0.535951	0.205142	0.672904	0.317682	0.771097	0.28005
NULL	0.718607	CLOCK	9575	-0.353481	-0.467954	0.143134	0.198861	-0.63978	-0.403705	-0.329869	0.26108	0.140354	0.645119	0.523039	0.0477482	0.201853	0.293726	0.413827	0.268043	0.764292	0.665208	0.122234	0.346437	0.449188
NULL	0.973781	CLP1	10978	0.0566	-0.00573179	-0.0483675	-0.0811858	-0.00396493	0.0221242	0.206227	0.616384	0.959457	0.668323	0.473459	0.971937	0.844553	0.0750199	0.741979	0.976148	0.781477	0.622223	0.98377	0.904942	0.170787
NULL	0.815723	CLPP	8192	0.514876	0.343376	-0.202788	-0.363264	-0.0570894	0.406045	-0.121526	0.0350272	0.150536	0.390338	0.129393	0.807847	0.091974	0.60573	0.097112	0.281795	0.54608	0.253201	0.880812	0.198203	0.733334
NULL	0.824709	CLPTM1	1209	0.384012	0.248405	-0.304838	-0.0113517	0.227029	0.257363	-0.0685354	0.033089	0.158273	0.0861276	0.947696	0.196303	0.144387	0.692721	0.0930305	0.292182	0.188826	0.968938	0.33984	0.273517	0.799481
NULL	0.905097	CLPX	10845	-0.214167	-0.150348	0.202911	-0.180625	-0.516537	-0.250836	-0.0231692	0.39017	0.544759	0.414435	0.467571	0.04431	0.316483	0.925465	0.545914	0.6839	0.568479	0.616942	0.115744	0.473283	0.95533
NULL	0.897121	CLTC	1213	-0.182213	0.12602	0.478208	-0.0341602	-0.133568	0.194409	0.477631	0.437441	0.590507	0.0480523	0.883737	0.568349	0.409063	0.048652	0.589713	0.721232	0.122801	0.929483	0.703278	0.56386	0.123884
NULL	0.977865	CLUAP1	23059	-0.530965	-0.0237029	0.221575	-0.00365541	-0.206318	-0.247359	-0.0633206	0.017331	0.910739	0.298572	0.9862	0.334187	0.248644	0.765011	0.0565373	0.946357	0.454158	0.99196	0.491098	0.400196	0.851475
NULL	0.653268	CMC4	100272147	0.0130228	-0.25236	-0.201645	-0.0291784	0.0660585	-0.302356	-0.325107	0.933157	0.112884	0.202332	0.851222	0.67112	0.0603266	0.0442356	0.95996	0.229741	0.346959	0.909232	0.783491	0.145529	0.115618
NULL	0.348437	CMSS1	84319	-0.23996	0.261032	0.460568	-0.435174	-0.485668	-0.0943822	0.0753649	0.267571	0.228044	0.0379866	0.0493849	0.0298915	0.659917	0.725342	0.420834	0.376936	0.10313	0.125299	0.086117	0.775236	0.823631
NULL	0.566144	CMTM6	54918	-0.458685	-0.2206	-0.0889743	0.427273	0.118244	-0.175386	-0.0515704	0.00967427	0.192818	0.594976	0.0150556	0.480493	0.298094	0.757756	0.0357779	0.335651	0.724682	0.0507379	0.628267	0.453701	0.846401
NULL	0.514843	CMTM7	112616	0.040738	-0.24801	-0.55777	-0.283323	-0.0182391	-0.342246	-0.381513	0.852467	0.263153	0.015861	0.202749	0.933692	0.130094	0.0929098	0.910011	0.416059	0.0527612	0.34749	0.960328	0.254183	0.199711
NULL	0.948307	CMTR2	55783	-0.337209	-0.0405361	0.650333	0.148094	-0.571208	0.0723185	0.0831364	0.265572	0.892344	0.0363472	0.620762	0.0649877	0.80936	0.781115	0.418574	0.934809	0.0998331	0.745436	0.153832	0.881807	0.862659
NULL	0.968415	CNBD2	140894	-0.196717	0.07008	0.0295162	-0.936639	0.0765145	-0.0173232	-0.102309	0.629114	0.859782	0.938221	0.0344041	0.847838	0.966123	0.803742	0.752025	0.91466	0.962848	0.0958173	0.907145	0.980299	0.877984
NULL	0.4241	CNEP1R1	255919	-0.360074	0.109643	0.330166	0.0706714	0.0515836	0.190774	0.600563	0.0639326	0.561285	0.086776	0.707574	0.784162	0.315266	0.00314029	0.151969	0.69741	0.189882	0.810437	0.864696	0.472037	0.0146202
NULL	0.721247	CNIH4	29097	-0.16358	0.0680186	0.121926	-0.264256	-0.138294	-0.181733	0.175404	0.260053	0.636212	0.398852	0.0734536	0.339233	0.211921	0.227599	0.412631	0.757556	0.554168	0.168137	0.49614	0.35816	0.376434
NULL	0.70735	CNNM2	54805	0.0731395	-0.237376	-0.327773	0.157475	0.398126	0.13118	0.19212	0.695405	0.209907	0.0871397	0.402017	0.0400186	0.484408	0.307965	0.801509	0.355898	0.190485	0.557196	0.10721	0.63179	0.464338
NULL	0.487806	CNNM3	26505	0.201464	-0.0443224	-0.346632	0.257824	0.477549	-0.214381	-0.251173	0.334955	0.831098	0.102984	0.220361	0.0274116	0.306794	0.232448	0.491765	0.896312	0.214981	0.368173	0.0806046	0.463062	0.381844
NULL	0.970926	CNOT1	23019	-0.101492	0.065675	0.291128	-0.0573109	-0.182065	-0.248499	0.00464986	0.563018	0.708172	0.104401	0.743708	0.302787	0.162878	0.978803	0.698838	0.810869	0.217085	0.836254	0.458669	0.298097	0.987676
NULL	0.994996	CNOT10	25904	-0.114044	-0.169826	-0.0933343	-0.0540272	-0.0122673	-0.0994161	0.023819	0.439094	0.252834	0.525757	0.712865	0.933336	0.49969	0.871013	0.591179	0.40477	0.667544	0.814448	0.960088	0.64516	0.921705
NULL	0.99322	CNOT2	4848	-0.282091	-0.128115	0.136109	0.131289	-0.0772697	0.0166585	0.200951	0.253498	0.600642	0.57778	0.591787	0.751764	0.945757	0.41376	0.40554	0.729261	0.711063	0.722216	0.842024	0.967537	0.56793
NULL	0.825901	CNOT4	4850	-0.132012	-0.159654	-0.0604447	0.117571	0.0858582	-0.1772	0.0616402	0.185735	0.111851	0.539663	0.23688	0.385194	0.0792617	0.531894	0.326894	0.228276	0.679648	0.386819	0.541208	0.177864	0.672834
NULL	0.958812	CNOT7	29883	-0.271912	0.0386631	0.320302	-0.139173	-0.290597	-0.0205482	0.260566	0.217168	0.859031	0.14757	0.523374	0.18786	0.924816	0.236313	0.364318	0.914272	0.277849	0.665498	0.329474	0.954918	0.386099
NULL	0.812993	CNOT8	9337	-0.244796	-0.0178009	0.148317	0.191119	0.190605	0.0559222	0.37315	0.16687	0.918509	0.396502	0.276597	0.277919	0.748251	0.0388055	0.303218	0.951127	0.552007	0.430732	0.432141	0.839436	0.104753
NULL	0.717485	CNPPD1	27013	0.378274	0.160106	-0.233503	-0.461743	-0.202762	-0.00516269	-0.282388	0.0720917	0.436244	0.258514	0.030322	0.325632	0.979855	0.1742	0.165778	0.58868	0.410882	0.0870702	0.482583	0.988248	0.312482
NULL	0.412538	CNPY3	10695	0.162072	-0.066305	-0.400512	-0.233502	0.0491595	-0.129937	-0.342677	0.285133	0.659587	0.0116595	0.127611	0.743588	0.390325	0.028747	0.439957	0.775002	0.0415031	0.250712	0.836188	0.546071	0.0836288
NULL	0.89652	CNTN1	1272	-0.525926	-0.466629	-0.144258	-0.179948	-0.709774	-0.588604	-0.639059	0.278848	0.341741	0.765437	0.705657	0.149371	0.252664	0.20104	0.433221	0.498477	0.851822	0.809168	0.28018	0.404594	0.345457
NULL	0.954041	CNTN4	152330	-0.73859	-0.187563	0.09312	0.591975	0.066598	-0.524238	-0.087435	0.0689524	0.623564	0.804708	0.122607	0.860678	0.183444	0.823649	0.160395	0.747639	0.878604	0.243629	0.915228	0.324084	0.8914
NULL	0.337634	COG1	9382	0.130321	0.207114	0.107124	0.0589734	0.203938	0.183049	0.20086	0.244695	0.0690673	0.337116	0.595324	0.0731978	0.106104	0.0774656	0.395824	0.160597	0.493877	0.724965	0.167701	0.21961	0.174792
NULL	0.374065	COG6	57511	-0.411533	0.227692	0.667385	0.358006	-0.0595712	0.639662	0.711693	0.210831	0.48318	0.046404	0.273616	0.853955	0.0565717	0.0348738	0.356909	0.630849	0.119668	0.427366	0.910983	0.138776	0.0967974
NULL	0.99319	COL12A1	1303	-0.298215	0.844192	0.597999	0.731337	0.25329	-0.222723	-0.232668	0.737182	0.313502	0.473252	0.386786	0.768767	0.800169	0.791006	0.831847	0.470122	0.622035	0.542589	0.854146	0.8756	0.869348
NULL	0.989714	COLGALT1	79709	0.30209	0.100642	-0.229644	-0.00300566	0.181581	0.0809819	-0.212972	0.197575	0.663946	0.324281	0.989618	0.434955	0.726472	0.360589	0.341243	0.778376	0.481268	0.994024	0.587497	0.824277	0.517359
NULL	0.950012	COMMD10	51397	-0.306063	0.0476473	0.276349	0.15504	-0.0162003	0.148748	0.454782	0.199195	0.83941	0.242847	0.50922	0.944743	0.527621	0.0597115	0.343196	0.901828	0.393826	0.65337	0.966783	0.669095	0.144491
NULL	0.345389	COMMD3	23412	-0.0892867	-0.24022	-0.113632	-0.181073	-0.0360476	-0.291994	-0.0480312	0.414079	0.0336309	0.300431	0.103549	0.740439	0.0111617	0.659201	0.568209	0.0941802	0.456177	0.215795	0.834109	0.04009	0.774743
NULL	0.344565	COMMD4	54939	0.391268	0.00997329	-0.381769	-0.402815	-0.119019	0.113656	-0.39802	0.0432237	0.957387	0.0482002	0.0378565	0.52534	0.544446	0.0401326	0.113641	0.974717	0.123072	0.102859	0.667188	0.683675	0.107465
NULL	0.96017	COMMD6	170622	-0.129426	-0.205566	-0.300986	0.0305228	0.0957008	0.0423091	-0.171885	0.378079	0.165798	0.0462705	0.834275	0.513425	0.772012	0.244533	0.53454	0.301847	0.119415	0.898311	0.657044	0.856457	0.395641
NULL	0.929713	COMMD7	149951	0.0101963	0.0732316	0.11069	-0.164707	0.0563989	0.0787206	0.168239	0.93146	0.538203	0.354247	0.171784	0.635075	0.508868	0.163406	0.958963	0.678453	0.511162	0.309379	0.756661	0.653095	0.298836
NULL	0.445326	COMMD8	54951	-0.318186	0.204189	0.82738	-0.249054	-0.746307	0.210781	0.244631	0.298974	0.502166	0.0102461	0.414543	0.0198447	0.488697	0.421694	0.454571	0.647392	0.0374594	0.568567	0.0629071	0.635534	0.575337
NULL	0.925311	COMMD9	29099	0.229271	-0.202293	-0.271255	-0.174763	0.166254	0.169578	0.137396	0.196801	0.253591	0.129036	0.323387	0.346962	0.337696	0.436025	0.340428	0.405632	0.252722	0.480386	0.503873	0.494487	0.588459
NULL	0.495484	COMTD1	118881	0.797639	-0.0104933	-0.923951	-0.499603	-0.0391943	0.322449	-0.831021	0.0348806	0.97698	0.018095	0.181952	0.914486	0.382738	0.0326724	0.096808	0.986681	0.0584765	0.322296	0.94873	0.539007	0.092118
NULL	0.599673	COPS5	10987	-0.227564	-0.0488842	0.0970647	-0.163262	-0.178232	-0.272482	-0.0265091	0.067125	0.685901	0.423759	0.182976	0.147092	0.0302759	0.826286	0.157403	0.794599	0.577159	0.323512	0.27719	0.086979	0.893095
NULL	0.728601	COQ10B	80219	-0.378216	-0.215148	-0.180603	-0.00692489	-0.297365	-0.435801	-0.428975	0.124279	0.375503	0.455239	0.977069	0.223217	0.079527	0.0835591	0.246094	0.532022	0.60576	0.986721	0.371415	0.178299	0.184806
NULL	0.98566	CORO1A	11151	0.891543	0.463236	-0.381734	-0.0510884	0.431901	0.612004	0.0401603	0.0858315	0.36904	0.46199	0.926822	0.406804	0.24339	0.938719	0.188338	0.525637	0.612084	0.956213	0.561712	0.394347	0.963099
NULL	0.725852	CORO7-PAM16	100529144	0.491025	0.0744842	-0.581609	-0.172096	0.121292	0.355877	-0.240355	0.0372563	0.742845	0.01524	0.450656	0.59373	0.125302	0.294653	0.101648	0.835674	0.0511994	0.601553	0.72378	0.247506	0.450122
NULL	0.98628	CORT	1325	0.90883	0.36904	0.0761448	0.22571	0.137986	0.262664	0.274324	0.0221355	0.348051	0.84561	0.566872	0.728118	0.510434	0.490938	0.0684643	0.504911	0.905721	0.702041	0.825527	0.654503	0.637521
NULL	0.607052	COTL1	23406	-0.0814396	0.832688	0.316332	-0.259331	-0.305406	0.0591408	-0.129075	0.739519	0.00192266	0.203612	0.294589	0.218583	0.81068	0.601536	0.833391	0.00982496	0.348482	0.450081	0.366059	0.882625	0.729993
NULL	0.983579	CPEB1	64506	0.373756	-0.268824	-0.145771	0.112541	0.195787	-0.0496738	-0.107772	0.0721743	0.190633	0.473091	0.578767	0.336498	0.806193	0.595373	0.165913	0.332978	0.621866	0.711838	0.493255	0.879661	0.724984
NULL	0.753111	CPEB2	132864	-0.203666	-0.721345	-0.351497	-0.173091	-0.234477	-0.939466	-0.389001	0.597015	0.0704232	0.364899	0.654707	0.543858	0.0235601	0.326142	0.72629	0.162979	0.52163	0.771553	0.68319	0.071876	0.483118
NULL	0.987536	CPEB3	22849	-0.0329397	-0.317635	0.236618	-0.163195	-0.283622	-0.177752	-0.128179	0.915571	0.316147	0.445368	0.602223	0.370242	0.578204	0.685247	0.949442	0.472952	0.59676	0.730566	0.526846	0.711327	0.79407
NULL	0.971339	CPEB4	80315	-0.0734091	-0.0974864	0.253253	0.372497	0.00169638	-0.26594	-0.136234	0.775869	0.706356	0.330541	0.155523	0.994716	0.308071	0.598649	0.859066	0.809676	0.487475	0.288566	0.996905	0.464455	0.727695
NULL	0.969403	CPLANE1	65250	-0.28331	-0.156947	0.479904	0.304934	-0.491309	0.104536	-0.175577	0.4207	0.653869	0.175432	0.385028	0.168362	0.765168	0.616607	0.574465	0.770884	0.314082	0.541086	0.305015	0.8516	0.742141
NULL	0.35844	CPLANE2	79363	0.485362	0.651962	-0.0108053	0.20007	0.576258	0.758572	-0.0714002	0.11188	0.0353325	0.971152	0.505266	0.060707	0.015811	0.813068	0.228311	0.0977461	0.983309	0.649956	0.146178	0.0526347	0.884217
NULL	0.688675	CPNE3	8895	-0.213111	-0.0104647	0.315928	-0.263575	-0.315635	-0.343397	-0.0186843	0.263354	0.955722	0.101289	0.169014	0.101902	0.0765187	0.921054	0.416263	0.973691	0.212475	0.305933	0.213376	0.173268	0.952693
NULL	0.789996	CPSF2	53981	-0.296596	-0.181429	0.236115	-0.235645	-0.552756	-0.352002	-0.0674999	0.255611	0.483731	0.36336	0.364268	0.039231	0.180125	0.79371	0.40777	0.631276	0.520066	0.520966	0.105634	0.320021	0.871046
NULL	0.831083	CPSF4	10898	0.229011	0.331125	-0.0124327	-0.171187	0.0750939	0.323683	0.087744	0.154057	0.0429363	0.937234	0.283486	0.635031	0.0478124	0.579896	0.286641	0.113078	0.962288	0.438294	0.756619	0.122362	0.712865
NULL	0.976465	CPSF7	79869	0.0445189	-0.0154707	0.0398978	-0.124772	0.000102075	0.00840933	0.20844	0.72506	0.90263	0.752531	0.327825	0.99936	0.947049	0.107208	0.823416	0.941232	0.84268	0.484874	0.999627	0.968491	0.221327
NULL	0.675203	CPT1B	1375	0.0480218	0.32983	-0.128789	0.295721	0.3245	0.436497	0.160259	0.834136	0.158234	0.575317	0.202909	0.163576	0.0651424	0.486964	0.898205	0.292132	0.709105	0.34769	0.299031	0.154093	0.634086
NULL	0.990446	CPT1C	126129	-0.410736	0.593254	0.216194	0.286758	0.426964	-0.198587	0.120419	0.410054	0.233923	0.662097	0.563224	0.394101	0.692143	0.816403	0.564655	0.383495	0.777006	0.699004	0.549601	0.799107	0.886514
NULL	0.632688	CPTP	80772	0.667017	0.260652	-0.444427	0.0528502	0.278931	0.754623	0.05013	0.0231532	0.356158	0.121567	0.850569	0.323717	0.0114568	0.858351	0.0709157	0.512971	0.242186	0.90881	0.480685	0.0409545	0.913859
NULL	0.975633	CRBN	51185	-0.322658	-0.33956	-0.0405319	0.32336	0.126541	-0.142339	0.180119	0.219739	0.197236	0.875623	0.218659	0.626	0.585389	0.489788	0.367476	0.340848	0.924608	0.366162	0.749636	0.717346	0.636551
NULL	0.925895	CREB1	1385	-0.397065	0.038364	0.349563	0.304978	-0.301964	-0.0505037	-0.0533287	0.0625855	0.852615	0.0979601	0.146734	0.151602	0.807183	0.796466	0.149572	0.910089	0.207472	0.276747	0.283307	0.880338	0.872856
NULL	0.416502	CREB5	9586	-0.527797	1.37119	1.14895	1.16023	0.626364	-0.0398064	-0.558741	0.368489	0.0250887	0.0523587	0.0457577	0.270787	0.952502	0.382778	0.525067	0.0753359	0.130877	0.118482	0.424484	0.971801	0.539043
NULL	0.936835	CREBRF	153222	-0.452716	-0.502218	-0.0629847	0.582026	-0.28718	-0.189199	-0.598057	0.298016	0.249473	0.882982	0.18026	0.505517	0.665087	0.176407	0.453631	0.400965	0.929051	0.320196	0.650209	0.779309	0.315292
NULL	0.912007	CREBZF	58487	-0.303811	-0.229145	0.0314196	0.483548	-0.00902389	0.234769	0.302267	0.248879	0.383477	0.903895	0.0709058	0.972375	0.371848	0.252546	0.400442	0.539658	0.941974	0.16377	0.983906	0.528496	0.404462
NULL	0.95839	CRELD2	79174	0.1825	0.314817	-0.380605	0.000170915	0.240922	0.302187	-0.153348	0.44909	0.199328	0.121366	0.999416	0.319594	0.215081	0.524953	0.600144	0.343368	0.241875	0.999663	0.476423	0.361786	0.666854
NULL	0.792511	CRIPT	9419	-0.481231	-0.58301	-0.25307	-0.0238086	-0.266413	-0.371127	-0.14463	0.0556686	0.0221934	0.301925	0.921904	0.277615	0.135395	0.553195	0.137086	0.0686082	0.457808	0.953262	0.431804	0.261416	0.690773
NULL	0.921473	CRKL	1399	-0.05403	0.130528	0.15839	-0.119823	-0.079009	-0.064233	0.199738	0.655199	0.284496	0.19604	0.325239	0.514537	0.595866	0.105936	0.771918	0.43926	0.339536	0.482141	0.658085	0.725329	0.219422
NULL	0.96197	CRLS1	54675	-0.398663	-0.131024	-0.0558577	0.0360092	0.245369	-0.103487	0.179442	0.0301638	0.459046	0.75145	0.837969	0.170036	0.558398	0.312991	0.0867263	0.609232	0.841789	0.900849	0.30725	0.694981	0.469574
NULL	0.991593	CRNKL1	51340	-0.298781	-0.181344	0.17993	0.159616	-0.304911	-0.0969312	0.0168384	0.324796	0.547144	0.549758	0.595588	0.315	0.747302	0.955275	0.481811	0.685927	0.687995	0.725146	0.471807	0.838847	0.973425
NULL	0.703678	CROCC	9696	0.648322	-0.293323	-1.08788	0.0288742	0.25301	0.37169	-0.742997	0.101329	0.450548	0.00979516	0.940427	0.518703	0.339518	0.0670698	0.212534	0.601473	0.0361255	0.96422	0.661521	0.496429	0.157317
NULL	0.984826	CRPPA	729920	-0.268605	0.2108	0.353965	-0.0887746	-0.211351	0.126427	0.20458	0.312163	0.421139	0.17876	0.734539	0.423416	0.630706	0.43732	0.468686	0.57483	0.318295	0.830062	0.576816	0.753308	0.589592
NULL	0.399714	CRTC3	64784	0.183488	-0.157562	-0.231112	0.0886107	0.38084	0.109758	0.218279	0.210573	0.280956	0.117753	0.541698	0.0125995	0.450791	0.139008	0.356596	0.435555	0.236682	0.681433	0.0440933	0.60169	0.266206
NULL	0.992214	CRYAB	1410	0.0190104	0.17183	-0.188933	-0.230456	-0.0989935	0.18089	0.0227554	0.945554	0.541052	0.500577	0.410611	0.722445	0.521352	0.935527	0.96738	0.680851	0.645996	0.56515	0.821486	0.663731	0.961329
NULL	0.490209	CRYBG3	131544	-0.514608	-0.505472	0.154442	0.219611	-0.948965	-0.615838	-0.784269	0.249702	0.258187	0.725572	0.618179	0.040466	0.172566	0.0859056	0.401193	0.410598	0.823743	0.743368	0.10814	0.310388	0.188454
NULL	0.936994	CRYGS	1427	-0.758348	-0.164429	-0.436072	0.818298	0.476518	0.522182	0.193582	0.181225	0.760569	0.422843	0.121562	0.366354	0.325913	0.71823	0.321416	0.8484	0.576304	0.242181	0.522947	0.482852	0.818341
NULL	0.753728	CSAG1	158511	-0.0345737	0.126183	0.0527609	-0.383219	-0.186984	-0.0537615	0.0126996	0.808046	0.378597	0.710525	0.0109974	0.195227	0.706467	0.928934	0.880968	0.535046	0.812819	0.0395908	0.338551	0.809742	0.957485
NULL	0.970155	CSAG3	389903	-0.263726	0.112997	-0.0166493	-0.460136	-0.137696	0.268398	0.542471	0.533659	0.79082	0.968815	0.287972	0.748191	0.530013	0.21439	0.67433	0.869271	0.981889	0.443006	0.839389	0.67112	0.361013
NULL	0.98892	CSDE1	7812	-0.300427	-0.178061	0.180956	0.176521	-0.166012	-0.138393	0.129485	0.257191	0.498387	0.491461	0.502099	0.527669	0.59879	0.622045	0.409543	0.644001	0.637977	0.647349	0.669107	0.727829	0.746436
NULL	0.570345	CSK	1445	0.496991	0.344891	-0.202627	-0.420023	-0.135231	0.44322	-0.134619	0.0363895	0.138103	0.377967	0.0738529	0.554589	0.0603179	0.556816	0.0999052	0.26505	0.534461	0.168776	0.692001	0.145521	0.693678
NULL	0.992179	CSNK1A1L	122011	-0.453647	-0.227522	-0.17523	0.198025	0.000271046	-0.0415636	0.450034	0.270389	0.571366	0.658243	0.613956	0.999459	0.917834	0.255273	0.424024	0.705805	0.774009	0.740116	0.999671	0.950689	0.407426
NULL	0.975715	CSNK1G3	1456	-0.549198	-0.481017	0.0950306	0.231762	-0.468367	-0.141252	-0.0110052	0.100107	0.146962	0.769762	0.477512	0.157553	0.665744	0.973017	0.210658	0.277031	0.854879	0.625837	0.291191	0.779749	0.984263
NULL	0.676158	CSNK2A1	1457	-0.0645259	0.112004	0.153161	-0.0613743	-0.0152183	0.0920308	0.320738	0.557573	0.311755	0.169258	0.576746	0.889646	0.404315	0.00614349	0.694309	0.468233	0.306243	0.710263	0.933008	0.559222	0.0249119
NULL	0.967288	CSNK2A2	1459	-0.0184647	-0.0462716	0.105668	-0.0178186	0.0832512	-0.130453	0.106904	0.859058	0.656743	0.313295	0.863912	0.42558	0.215763	0.308078	0.914272	0.772928	0.46987	0.917142	0.578864	0.362648	0.464459
NULL	0.49709	CSNK2A3	283106	-0.116828	0.119881	0.405785	-0.164094	-0.0503469	-0.0411593	0.561707	0.519194	0.508424	0.030632	0.366444	0.780295	0.819704	0.00383483	0.661947	0.652684	0.0877656	0.523037	0.862156	0.888667	0.0171588
NULL	0.742852	CSNK2B	1460	-0.0886903	0.0650174	-0.0618527	-0.294346	-0.0527318	0.0932954	0.338402	0.579958	0.684248	0.698907	0.0732749	0.741491	0.560349	0.0409473	0.712924	0.793271	0.804021	0.167845	0.834852	0.696613	0.109137
NULL	0.970982	CSRP1	1465	0.148654	0.190027	-0.230297	-0.353614	-0.357473	-0.29911	-0.64531	0.762438	0.702395	0.641946	0.475171	0.469735	0.555341	0.211359	0.849785	0.806714	0.762095	0.623822	0.618838	0.692576	0.357534
NULL	0.617001	CSTF2T	23283	0.0463415	0.0804767	-0.012931	0.0689527	0.0723684	0.204175	0.190489	0.6385	0.416298	0.895499	0.485555	0.464304	0.045131	0.0605081	0.759186	0.570212	0.936666	0.632881	0.614168	0.117329	0.145818
NULL	0.969507	CSTF3	1479	-0.350932	-0.0101925	0.194094	-0.127927	-0.421363	-0.220798	0.023974	0.182917	0.968623	0.455485	0.622123	0.112295	0.39748	0.92627	0.323436	0.981819	0.605973	0.746511	0.228874	0.552954	0.955877
NULL	0.616214	CTBS	1486	-0.414648	0.0493288	0.189748	0.590892	0.417254	0.228418	0.406708	0.165091	0.866306	0.517831	0.0508477	0.160808	0.441928	0.174494	0.30099	0.918771	0.660701	0.128035	0.295462	0.59365	0.312863
NULL	0.861209	CTC1	80169	0.21494	0.304079	0.0584715	0.209656	0.213317	0.0736808	-0.126108	0.160206	0.0504831	0.697884	0.17034	0.163246	0.625607	0.405466	0.294664	0.127378	0.803178	0.307627	0.298613	0.74931	0.560327
NULL	0.547433	CTDSPL2	51496	-0.42735	-0.485783	0.102549	0.016046	-0.49277	-0.590328	-0.298308	0.124142	0.0826495	0.705822	0.952847	0.0782245	0.0372381	0.278054	0.245922	0.183387	0.809299	0.972033	0.176107	0.101607	0.432326
NULL	0.709206	CTH	1491	0.0708055	0.296894	0.175092	-0.338147	-0.344228	0.102945	0.217031	0.720959	0.140649	0.379319	0.0973018	0.0918884	0.605343	0.279109	0.820402	0.268464	0.535729	0.206357	0.198063	0.733076	0.433509
NULL	0.689007	CTPS2	56474	-0.220548	-0.0661476	0.206912	-0.166567	-0.157741	-0.28796	0.0216377	0.10164	0.61571	0.122991	0.211496	0.236274	0.0353243	0.869435	0.213014	0.74145	0.244166	0.357653	0.386044	0.0977318	0.920708
NULL	0.985921	CTR9	9646	-0.296887	-0.174854	0.287867	-0.00147186	-0.368695	-0.229856	-0.0324408	0.300927	0.539554	0.314971	0.995869	0.201666	0.422119	0.909154	0.4567	0.679582	0.471785	0.997597	0.34619	0.575665	0.945251
NULL	0.98739	CTSO	1519	-0.22238	-0.61612	-0.54518	0.415124	0.198537	-0.0813641	0.0843684	0.591282	0.147515	0.195903	0.324704	0.632393	0.848502	0.840369	0.721869	0.277787	0.339372	0.481761	0.754485	0.907526	0.902348
NULL	0.949754	CTTN	2017	0.158816	0.0267802	-0.258442	-0.0530561	0.0340968	-0.0474282	-0.30057	0.27617	0.852871	0.0814356	0.714134	0.813656	0.7429	0.0446235	0.430281	0.910292	0.181471	0.81538	0.884611	0.835691	0.116382
NULL	0.797172	CTU1	90353	0.237515	-0.314395	-0.461124	-0.53262	-0.341472	0.0199613	-0.353704	0.40356	0.276107	0.113442	0.0708592	0.237538	0.944395	0.225236	0.558544	0.430224	0.230533	0.163706	0.387523	0.966554	0.373732
NULL	0.76557	CUEDC2	79004	0.288228	0.394902	-0.0639523	-0.118235	0.173423	0.373247	-0.0196874	0.101031	0.0275812	0.709774	0.492856	0.316532	0.0364247	0.908731	0.212114	0.0810027	0.812228	0.639066	0.473342	0.0999639	0.944953
NULL	0.985178	CUL1	8454	-0.123905	0.0503035	0.289628	0.018006	0.0772514	-0.159179	0.165482	0.488482	0.777834	0.111479	0.919441	0.664849	0.374685	0.356234	0.635382	0.860426	0.227718	0.951666	0.779133	0.531166	0.513026
NULL	0.951764	CUL3	8452	-0.367864	-0.166319	0.239086	-0.077504	-0.310681	-0.235134	0.0241133	0.0792107	0.416889	0.245698	0.703882	0.134962	0.254177	0.905754	0.177791	0.570763	0.39695	0.807705	0.260796	0.406204	0.943313
NULL	0.71013	CUZD1	50624	-0.301157	-0.27368	0.377979	-0.256801	-0.795184	-0.249076	-0.566985	0.407252	0.449988	0.286839	0.478645	0.0389523	0.49606	0.133884	0.56213	0.600998	0.441809	0.626772	0.105069	0.64184	0.259309
NULL	0.961645	CWC25	54883	-0.099808	0.0138355	0.0138302	0.0709188	-0.0340319	-0.0540261	0.184583	0.336991	0.893312	0.893242	0.493145	0.741523	0.60128	0.0810632	0.493783	0.935362	0.935323	0.639318	0.834852	0.729832	0.180857
NULL	0.845904	CWC27	10283	-0.567944	-0.389624	0.213606	-0.0907063	-0.69752	-0.175155	0.0202535	0.0468051	0.164107	0.438847	0.741418	0.0165163	0.525718	0.941239	0.120449	0.299634	0.590945	0.834819	0.0544668	0.667528	0.964746
NULL	0.955845	CWF19L2	143884	-0.503354	-0.821278	0.119593	0.219456	-0.846828	-0.0399333	-0.0366299	0.236696	0.0596552	0.773682	0.598271	0.0529319	0.923985	0.929961	0.386577	0.14439	0.857551	0.727375	0.131969	0.954402	0.957963
NULL	0.973094	CXorf56	63932	-0.0278714	-0.048459	0.0139467	-0.0563744	0.098771	-0.0776574	0.198638	0.838427	0.723102	0.918638	0.680228	0.471377	0.571134	0.153074	0.901191	0.821953	0.951208	0.790311	0.620378	0.705689	0.285344
NULL	0.844131	CXXC4	80319	-0.389798	-0.973153	-1.16857	0.955476	0.660524	0.526451	0.306197	0.538985	0.142553	0.0811921	0.123298	0.284359	0.40588	0.625377	0.679121	0.271097	0.181053	0.244635	0.439098	0.560739	0.749113
NULL	0.933535	CYB561	1534	-0.108695	-0.144113	-0.50667	0.416145	0.692813	0.0352664	-0.333954	0.776519	0.713499	0.208563	0.29441	0.0897417	0.928484	0.417252	0.85957	0.814962	0.354368	0.449914	0.194655	0.957225	0.571111
NULL	0.776066	CYB561A3	220002	0.369277	0.209203	-0.208004	0.117075	0.276729	0.297322	-0.114568	0.0466597	0.248432	0.25136	0.515199	0.130051	0.105069	0.524333	0.120164	0.399935	0.403016	0.658603	0.254139	0.218059	0.666397
NULL	0.746899	CYB561D2	11068	0.435088	0.0228204	-0.358497	-0.189168	0.0941731	0.124017	-0.22441	0.0114247	0.888406	0.0341986	0.250237	0.563706	0.448002	0.174918	0.0408696	0.932316	0.0953736	0.401848	0.699424	0.599139	0.313422
NULL	0.920473	CYB5R4	51167	-0.272252	-0.598675	-0.17878	0.0161708	-0.240269	-0.394294	-0.179497	0.298152	0.0276359	0.49164	0.95015	0.357575	0.138044	0.491529	0.453771	0.0811363	0.638121	0.970373	0.514175	0.264962	0.638028
NULL	0.988515	CYBA	1535	-0.389779	-0.34489	-1.1884	-0.0637325	-0.0515306	0.00966303	-0.563464	0.450019	0.507829	0.0318955	0.891104	0.909702	0.996463	0.286751	0.601016	0.652225	0.0904957	0.934039	0.94568	0.997924	0.441716
NULL	0.561361	CYLD	1540	-0.247184	-0.245589	0.0263361	0.723284	0.25871	0.0100246	0.270188	0.320351	0.323432	0.914762	0.00601233	0.297811	0.967595	0.279967	0.477185	0.48043	0.948916	0.0245039	0.453397	0.981069	0.43448
NULL	0.518115	CYP27B1	1594	-0.0235231	-0.0739135	-0.181753	0.359973	0.392077	0.479652	0.352976	0.929103	0.780869	0.493467	0.178288	0.143658	0.0768172	0.1874	0.957598	0.862535	0.639578	0.317677	0.272557	0.173778	0.328858
NULL	0.954476	CYP2E1	1571	0.00033747	-0.391665	-0.507998	0.105443	0.42445	-0.746069	-0.607712	0.994293	0.442471	0.321099	0.832681	0.401457	0.184713	0.272884	0.996644	0.594101	0.478012	0.897371	0.556649	0.325679	0.426678
NULL	0.986591	CYP2R1	120227	-0.28379	-0.0949183	0.128885	0.0189596	-0.298764	0.106911	0.140197	0.237614	0.689105	0.586283	0.936381	0.214788	0.652516	0.555028	0.387598	0.797083	0.718007	0.961859	0.361476	0.769803	0.69233
NULL	0.721119	CYREN	78996	0.139685	0.120477	0.000537279	-0.318825	-0.133658	-0.112654	-0.220522	0.358427	0.427444	0.997154	0.041854	0.379512	0.459139	0.15228	0.515187	0.580528	0.998286	0.110973	0.535864	0.60928	0.284272
NULL	0.962195	DACT3	147906	-0.112161	-0.262674	-0.280919	-0.1787	-0.0827842	0.237346	0.416976	0.688819	0.351176	0.318325	0.523291	0.766141	0.398477	0.142722	0.796893	0.508031	0.475152	0.665422	0.852322	0.553827	0.271325
NULL	0.946695	DAPK2	23604	-0.55756	0.0539906	0.135636	1.67739	0.589474	0.602319	-0.158203	0.517797	0.94999	0.871574	0.055901	0.486369	0.492336	0.85919	0.660679	0.970338	0.922068	0.137513	0.633551	0.638631	0.914351
NULL	0.527799	DARS1	1615	-0.199499	0.0803982	0.388333	-0.155907	-0.506493	-0.0819464	0.200373	0.289584	0.667161	0.0444112	0.406568	0.0104788	0.661331	0.287633	0.444759	0.780701	0.115931	0.561457	0.0381388	0.776454	0.442625
NULL	0.937165	DAXX	1616	-0.122961	-0.345486	0.155218	-0.166098	-0.30999	-0.467675	-0.0642574	0.653186	0.211539	0.567207	0.543778	0.263024	0.0994589	0.814266	0.770294	0.357695	0.702322	0.68312	0.415925	0.209676	0.885046
NULL	0.511927	DAZAP1	26528	0.235947	0.286957	-0.0230539	-0.243425	-0.00134406	0.321684	0.193674	0.115091	0.0577035	0.875034	0.104676	0.992678	0.0350135	0.1931	0.232861	0.140844	0.924178	0.217462	0.995634	0.0970877	0.335949
NULL	0.707075	DBR1	51163	-0.204351	-0.125413	0.00796338	-0.153975	-0.235829	-0.227504	0.0264099	0.115819	0.328549	0.950044	0.231717	0.0714497	0.0816913	0.835601	0.233856	0.485675	0.970338	0.381043	0.164665	0.181824	0.899259
NULL	0.980516	DBT	1629	-0.269427	0.236671	0.580023	0.177182	-0.142121	0.0915748	0.322497	0.388553	0.447159	0.0692212	0.568489	0.647438	0.769201	0.304281	0.544333	0.598427	0.160889	0.703389	0.765901	0.854423	0.46035
NULL	0.891934	DCAF1	9730	0.0103136	-0.051475	0.0300845	-0.133274	-0.0943986	-0.214066	-0.119476	0.934709	0.683571	0.811339	0.294491	0.455562	0.0970849	0.346537	0.960855	0.792862	0.883032	0.449988	0.606044	0.206064	0.503414
NULL	0.947985	DCAF10	79269	-0.310785	-0.209862	-0.0392818	0.235331	0.145483	-0.158289	0.135976	0.0960108	0.255217	0.829258	0.202438	0.426875	0.388913	0.458145	0.204446	0.407364	0.895048	0.347067	0.580021	0.544603	0.608458
NULL	0.981497	DCAF12	25853	0.0228064	-0.144644	-0.0165281	-0.0912485	0.107913	-0.2055	0.0200574	0.883584	0.35681	0.915464	0.559189	0.490115	0.194064	0.897606	0.929401	0.513555	0.949401	0.695662	0.636848	0.337155	0.938089
NULL	0.813109	DCAF17	80067	-0.387608	0.0819091	0.557261	-0.236754	-0.594143	-0.0903501	0.186337	0.1564	0.760151	0.0446149	0.3809	0.0339331	0.736822	0.488622	0.289661	0.848177	0.116365	0.53721	0.0948156	0.831644	0.63548
NULL	0.910278	DCAF4L1	285429	-0.245091	-0.655353	-0.569999	0.0982333	-0.917101	-0.507501	-0.799485	0.661961	0.262094	0.319407	0.860386	0.126041	0.389236	0.184989	0.776894	0.414937	0.476217	0.915091	0.248529	0.544978	0.326029
NULL	0.615815	DCAF5	8816	0.0783009	-0.248053	-0.284153	0.124624	0.259533	0.093883	0.179635	0.586878	0.0924074	0.0555388	0.389149	0.0787696	0.515823	0.218236	0.718481	0.198921	0.136844	0.544887	0.177043	0.659113	0.365618
NULL	0.985527	DCAF6	55827	-0.315604	-0.184309	0.0833526	0.232807	-0.0610913	-0.145468	0.145643	0.176976	0.4254	0.717273	0.316168	0.790517	0.528747	0.527824	0.316046	0.578691	0.817627	0.472956	0.869076	0.670015	0.669239
NULL	0.792343	DCAF8	50717	0.0627766	-0.152379	-0.176777	0.0461201	0.242069	-0.156578	0.0476648	0.587067	0.192794	0.132646	0.689575	0.0426836	0.181322	0.680001	0.718567	0.335627	0.257592	0.797427	0.112574	0.321541	0.79018
NULL	0.838775	DCLRE1B	64858	0.144808	0.0455457	0.0983126	-0.503851	-0.517009	0.0332798	0.11452	0.588417	0.864738	0.71284	0.068131	0.0617393	0.901425	0.670064	0.719639	0.917707	0.814448	0.159049	0.148053	0.94038	0.782711
NULL	0.740991	DCP1A	55802	-0.0520198	-0.198742	-0.0515099	0.0349329	-0.0193773	-0.344732	-0.120624	0.668577	0.109309	0.671601	0.773588	0.873274	0.0076478	0.324536	0.781577	0.224433	0.783908	0.85749	0.923122	0.0296535	0.481584
NULL	0.67629	DCPS	28960	0.154175	0.0473498	-0.217848	-0.176435	0.155575	-0.379083	-0.478122	0.49371	0.832972	0.335656	0.434246	0.489818	0.101384	0.040998	0.639744	0.897525	0.492459	0.586772	0.636574	0.212631	0.109227
NULL	0.927639	DCST2	127579	0.367273	0.462278	-0.0613264	1.03343	0.661039	0.457203	-0.0443065	0.528025	0.436752	0.915529	0.0755501	0.256999	0.442037	0.942879	0.669424	0.589121	0.949417	0.171636	0.409339	0.593741	0.965692
NULL	0.820309	DCTN4	51164	-0.170155	0.0341173	0.26575	0.296012	0.301112	-0.0092451	0.339822	0.412608	0.868848	0.204227	0.159137	0.152006	0.964297	0.108014	0.566974	0.920349	0.349259	0.29333	0.283914	0.979214	0.222471
NULL	0.971629	DCTN6	10671	-0.451904	-0.22844	-0.0280006	0.026253	-0.368418	-0.223819	-0.199421	0.0996073	0.395889	0.916506	0.921737	0.175637	0.407026	0.458491	0.209898	0.551422	0.949943	0.953155	0.314322	0.561936	0.608732
NULL	0.987404	DCUN1D1	54165	-0.383642	-0.276027	0.273132	0.108025	-0.363727	0.0553456	0.0459963	0.178591	0.329363	0.332381	0.699835	0.201314	0.843956	0.869588	0.318059	0.486442	0.48923	0.804724	0.345767	0.904639	0.920801
NULL	0.971778	DCUN1D2	55208	-0.00435586	0.0948403	0.0297253	0.0954722	-0.0143464	0.0787792	0.192883	0.972067	0.448172	0.811185	0.445231	0.90829	0.52863	0.128933	0.983809	0.599276	0.882908	0.596661	0.944727	0.669893	0.252602
NULL	0.958843	DCUN1D4	23142	-0.600341	-0.36221	0.0326277	0.0191665	-0.598743	-0.209372	-0.192434	0.0742034	0.272045	0.920049	0.953031	0.0750408	0.523477	0.555996	0.169361	0.425756	0.95211	0.972149	0.170799	0.665573	0.693114
NULL	0.930434	DDHD1	80821	-0.310509	-0.168181	0.276942	0.104138	-0.422295	-0.303757	-0.107848	0.221571	0.503664	0.272836	0.677588	0.100594	0.232072	0.667402	0.369581	0.648703	0.426649	0.788226	0.211422	0.381401	0.78088
NULL	0.917949	DDI2	84301	-0.0523113	-0.0812497	0.23624	-0.179156	-0.226639	-0.419594	-0.0281271	0.811012	0.711201	0.285774	0.416195	0.305591	0.0641205	0.898112	0.882854	0.813313	0.44068	0.570158	0.46172	0.152296	0.938295
NULL	0.955193	DDN	23109	0.225561	0.1763	-0.0336946	0.0701481	0.155845	0.517987	0.380424	0.486116	0.585541	0.916734	0.828644	0.63168	0.115575	0.245817	0.633298	0.717441	0.950068	0.8947	0.754027	0.233552	0.397036
NULL	0.977438	DDRGK1	65992	0.383099	0.18969	-0.303269	-0.110787	0.147559	0.103203	-0.178847	0.0779156	0.374004	0.159054	0.601352	0.487239	0.626626	0.401363	0.175558	0.530527	0.293228	0.729893	0.634309	0.750003	0.556551
NULL	0.910937	DDX1	1653	-0.316262	-0.168262	0.329548	-0.30172	-0.637587	-0.142811	0.0824587	0.302877	0.58045	0.282696	0.324887	0.0434642	0.63932	0.786111	0.458747	0.713357	0.437456	0.481863	0.114114	0.759888	0.865989
NULL	0.821677	DDX17	10521	-0.151771	-0.00171276	0.129898	0.221823	0.115107	-0.0162112	0.222419	0.234426	0.989159	0.307086	0.0862074	0.364552	0.897734	0.0855073	0.384069	0.99382	0.463408	0.188937	0.521279	0.938146	0.187858
NULL	0.883439	DDX19B	11269	0.0854599	0.0439604	0.0590788	-0.106444	0.0233526	-0.182127	-0.177344	0.451656	0.697607	0.601863	0.349896	0.836367	0.115275	0.12471	0.602565	0.803002	0.730292	0.506732	0.899716	0.233155	0.246725
NULL	0.582367	DDX21	9188	-0.256414	-0.188647	0.35981	-0.300663	-0.719795	-0.535132	-0.230731	0.429667	0.561664	0.272309	0.355516	0.032856	0.106214	0.476867	0.582513	0.697756	0.426051	0.51238	0.0925095	0.219757	0.625237
NULL	0.817357	DDX24	57062	0.0596125	-0.1731	-0.191253	-0.101578	0.0129711	-0.199023	-0.0261265	0.550436	0.0897843	0.0621497	0.311712	0.896323	0.0529329	0.793126	0.688524	0.194709	0.148821	0.46819	0.937193	0.131969	0.870702
NULL	0.487965	DDX39A	10212	0.43458	0.0660076	-0.224445	-0.528671	-0.238791	0.266132	-0.100908	0.0411186	0.747719	0.278704	0.0145723	0.249828	0.202009	0.624079	0.10945	0.839085	0.433053	0.0494613	0.401323	0.346607	0.747988
NULL	0.975621	DDX3X	1654	-0.305359	0.0129602	0.403645	-0.068075	-0.43051	-0.230796	-0.0518401	0.285314	0.963489	0.161659	0.809849	0.135875	0.417569	0.854612	0.440139	0.978814	0.296604	0.882124	0.26211	0.571436	0.911348
NULL	0.948016	DDX42	11325	-0.173334	-0.146325	-0.0117003	0.112447	-0.0793851	-0.176733	-0.0219654	0.127595	0.19582	0.91644	0.317352	0.478535	0.1206	0.843909	0.250708	0.339246	0.949933	0.474201	0.626695	0.240873	0.904627
NULL	0.821305	DDX46	9879	-0.447827	-0.420297	0.146721	-0.141673	-0.82684	-0.337578	-0.287692	0.214569	0.242853	0.680065	0.690529	0.0266724	0.347081	0.421081	0.361232	0.393828	0.790207	0.798099	0.0789672	0.50399	0.574775
NULL	0.966921	DDX5	1655	-0.275112	-0.104	0.0906921	0.322257	0.0681307	-0.171376	0.0621329	0.170772	0.599315	0.646605	0.110466	0.730329	0.388774	0.753274	0.308087	0.728239	0.765455	0.226177	0.827074	0.544503	0.843171
NULL	0.327097	DDX50	79009	-0.396867	0.21182	0.571172	-0.107149	-0.540567	0.157519	0.363732	0.0963762	0.365245	0.0191854	0.645392	0.0264697	0.499624	0.125278	0.204995	0.52194	0.061218	0.764504	0.0785013	0.645101	0.247475
NULL	0.932626	DDX52	11056	-0.188357	-0.0325722	0.29822	-0.0417434	-0.281542	0.0333757	0.344277	0.348267	0.87018	0.141127	0.833916	0.164613	0.866974	0.0915442	0.50517	0.921166	0.269118	0.89812	0.300299	0.919116	0.197514
NULL	0.760336	DDX54	79039	0.589805	0.0290554	-0.452404	-0.126245	0.184345	0.418912	-0.204507	0.0145348	0.898795	0.0556732	0.581585	0.42231	0.0750016	0.374293	0.0493629	0.938704	0.137088	0.714247	0.575824	0.170754	0.53084
NULL	0.973878	DDX58	23586	-0.367777	-0.0285648	0.455682	0.433986	-0.293023	0.216632	0.0926547	0.290201	0.933599	0.188393	0.210553	0.397467	0.531785	0.787651	0.445439	0.960283	0.330092	0.356582	0.552943	0.672731	0.867045
NULL	0.855488	DDX59	83479	-0.260238	-0.114349	0.0795121	0.0615539	-0.120599	-0.324403	-0.143663	0.0901136	0.447125	0.59583	0.681154	0.422979	0.0370913	0.341124	0.195222	0.598412	0.725294	0.791094	0.576423	0.101312	0.497786
NULL	0.967906	DDX6	1656	-0.348277	-0.128695	0.261626	0.253081	0.0129656	-0.0293445	0.532257	0.236345	0.657943	0.370125	0.386128	0.964322	0.919528	0.0752555	0.386135	0.773816	0.52675	0.541979	0.979219	0.951733	0.171164
NULL	0.892865	DDX60	55601	-0.740406	-0.257994	0.344103	0.343954	-0.925691	0.380824	-0.27935	0.116412	0.573305	0.450656	0.451593	0.0535933	0.412082	0.547026	0.234682	0.707417	0.601553	0.602496	0.13317	0.566522	0.685832
NULL	0.953353	DDX60L	91351	-0.429294	-0.159097	0.215773	0.112309	-1.07504	0.440406	-0.16171	0.418574	0.76453	0.682695	0.831156	0.053117	0.420636	0.764089	0.572485	0.851164	0.7922	0.896349	0.132308	0.574426	0.850907
NULL	0.441929	DEAF1	10522	0.448163	0.313664	-0.264338	0.205838	0.529013	0.554965	0.013693	0.0792059	0.212061	0.292961	0.40967	0.0398169	0.0318159	0.956054	0.177784	0.358326	0.44842	0.564273	0.106802	0.0903086	0.973922
NULL	0.913208	DECR2	26063	0.267947	0.281935	-0.115734	0.0159048	0.282253	0.443675	-0.0356407	0.224849	0.201727	0.596132	0.941807	0.201256	0.0490181	0.870331	0.373325	0.346264	0.725525	0.965077	0.345703	0.1246	0.921277
NULL	0.975324	DEF6	50619	-0.195269	0.344308	-0.294636	-0.706612	0.0553991	-0.0825814	-0.758941	0.724312	0.519815	0.58625	0.213351	0.920006	0.881446	0.193612	0.822874	0.662435	0.717993	0.359775	0.952075	0.928079	0.336593
NULL	0.986319	DEGS1	8560	-0.112601	0.0187492	0.00593894	-0.0851482	-0.0929385	-0.115141	0.0953601	0.442477	0.897794	0.967522	0.560887	0.525477	0.432419	0.514809	0.594101	0.938186	0.981062	0.69713	0.667327	0.585081	0.65832
NULL	0.621414	DENND2C	163259	-0.593036	0.541915	0.734207	0.0738677	0.165347	0.44626	1.15058	0.186594	0.206097	0.0869573	0.863267	0.700262	0.307129	0.0102954	0.327873	0.351508	0.190172	0.916749	0.805074	0.463452	0.0375991
NULL	0.96736	DENND4A	10260	-0.528707	0.0197706	0.518463	0.124908	-0.539238	0.0734565	0.309382	0.138538	0.954748	0.14436	0.720494	0.131347	0.833952	0.378911	0.265645	0.973205	0.273488	0.820084	0.255791	0.89812	0.535327
NULL	0.933696	DENND4B	9909	0.383583	0.233701	-0.0487985	-0.100704	0.0995734	0.303072	-0.0655592	0.029158	0.172651	0.772747	0.55162	0.556215	0.0801327	0.697919	0.0845081	0.310508	0.856949	0.689503	0.693238	0.179296	0.803199
NULL	0.990225	DENND4C	55667	-0.141201	-0.0111579	0.334742	0.358666	-0.218466	-0.165799	-0.0504654	0.698992	0.975933	0.363833	0.330406	0.551166	0.654801	0.891417	0.804071	0.985963	0.520567	0.487403	0.689135	0.77159	0.934208
NULL	0.989445	DENND6A	201627	-0.161392	-0.202217	-0.00771322	0.0449327	0.0256289	-0.222307	0.139715	0.424588	0.319603	0.969371	0.823104	0.898535	0.274644	0.488796	0.577993	0.476423	0.982177	0.89102	0.938566	0.428564	0.635627
NULL	0.629571	DENR	8562	-0.334715	-0.261669	-0.0256696	-0.147891	-0.356541	-0.380359	-0.0158233	0.0728728	0.156351	0.88734	0.41736	0.0568091	0.0430472	0.930431	0.167154	0.289611	0.931619	0.571191	0.1392	0.113303	0.958294
NULL	0.511376	DEPDC7	91614	-0.232514	0.131339	1.64879	-0.657352	-0.342599	0.341767	1.13739	0.662658	0.80599	0.00458909	0.23276	0.525278	0.522286	0.0403999	0.777434	0.879528	0.0197636	0.382163	0.667135	0.66457	0.108011
NULL	0.479419	DERL2	51009	-0.215267	0.185828	0.119257	-0.116708	-0.074229	0.166959	0.42094	0.14763	0.20866	0.416312	0.426219	0.611702	0.25774	0.00678103	0.277928	0.354488	0.570223	0.579497	0.738215	0.410108	0.0269729
NULL	0.981005	DESI2	51029	-0.246409	-0.0769194	0.136963	-0.0524074	-0.198787	-0.0946268	0.120683	0.152042	0.649979	0.419909	0.756568	0.244839	0.576437	0.476848	0.283959	0.767837	0.573814	0.845589	0.39601	0.709999	0.625234
NULL	0.639594	DGAT1	8694	0.537817	0.191399	-0.328791	0.0450671	0.345666	0.445102	-0.109173	0.0180666	0.379806	0.136487	0.835158	0.117712	0.047209	0.615269	0.0584042	0.536099	0.26293	0.898936	0.236628	0.121189	0.7411
NULL	0.936817	DGCR8	54487	0.0827631	0.032911	-0.134259	0.15943	0.156848	0.181206	0.0893023	0.573855	0.822656	0.363764	0.282244	0.289913	0.223787	0.544898	0.707897	0.89078	0.520498	0.436986	0.445102	0.372026	0.684004
NULL	0.982209	DGKE	8526	-0.787159	-0.19324	0.219629	-0.0126201	-0.711081	-0.313504	0.202799	0.118482	0.684111	0.636962	0.978282	0.154611	0.519674	0.667895	0.237769	0.793201	0.758072	0.987367	0.287323	0.662341	0.781191
NULL	0.888731	DGKI	9162	0.158459	-1.15236	-0.997603	0.0606376	-0.429808	0.261543	0.228159	0.722134	0.0231465	0.039097	0.891547	0.34847	0.570203	0.619904	0.821272	0.0709018	0.105375	0.934274	0.50539	0.70488	0.744714
NULL	0.988035	DHCR7	1717	0.270556	0.590252	-0.0307485	0.00168314	-0.0195606	0.612886	0.153033	0.514957	0.156203	0.942951	0.997451	0.962805	0.138921	0.70714	0.658423	0.28944	0.965746	0.998467	0.978273	0.266118	0.810169
NULL	0.975359	DHFR2	200895	-0.331299	-0.105141	0.0879275	0.212019	-0.117061	-0.060788	0.223732	0.109336	0.603694	0.663503	0.298609	0.563597	0.764831	0.274559	0.224455	0.731865	0.778063	0.454172	0.699333	0.851366	0.428459
NULL	0.892565	DHPS	1725	0.259129	0.0165156	-0.269284	-0.0737635	0.238557	0.104765	-0.0432265	0.053483	0.898892	0.0453613	0.571439	0.0741012	0.422838	0.739775	0.132976	0.938762	0.117732	0.705859	0.169172	0.576304	0.833552
NULL	0.481263	DHRS12	79758	0.0137953	-0.189281	-0.259408	0.36022	0.384057	0.0064337	-0.0810297	0.93334	0.257172	0.123562	0.0352361	0.0254638	0.968962	0.624762	0.960088	0.40952	0.245044	0.0975518	0.0762288	0.981961	0.748594
NULL	0.710716	DHRS4	10901	0.473894	0.291565	0.0706618	0.0629304	0.251233	0.267162	-0.315842	0.0186153	0.136642	0.713125	0.743748	0.19714	0.172025	0.11054	0.059815	0.263122	0.814688	0.836289	0.340778	0.309651	0.226281
NULL	0.955067	DHRS4L2	317749	0.218197	-0.0385362	-0.189892	-0.306676	-0.0106158	-0.0136765	-0.11713	0.152358	0.797411	0.211549	0.0484879	0.943566	0.927443	0.438119	0.284384	0.873538	0.357695	0.123586	0.966192	0.95665	0.59025
NULL	0.985456	DHX29	54505	-0.515738	-0.164059	0.329209	0.0336159	-0.616021	-0.00631203	-0.0856798	0.161762	0.650201	0.365034	0.925788	0.0981064	0.9861	0.812593	0.296725	0.768021	0.521747	0.955557	0.207689	0.991907	0.883904
NULL	0.789588	DHX30	22907	0.46679	0.146491	-0.272315	-0.160828	0.194564	0.159999	-0.326379	0.0210899	0.449761	0.165617	0.407193	0.317377	0.409723	0.0986283	0.0659434	0.600795	0.301636	0.562097	0.474218	0.564321	0.208462
NULL	0.941733	DHX32	55760	-0.0643314	-0.245226	-0.110901	-0.100468	-0.0607138	-0.283035	0.0092039	0.654218	0.0954105	0.441588	0.485299	0.672441	0.0561626	0.948818	0.771132	0.203503	0.593358	0.632667	0.784599	0.138006	0.969636
NULL	0.486908	DHX34	9704	0.51628	0.317086	-0.0598871	-0.0337745	0.18422	0.569593	0.119067	0.0129573	0.114521	0.761095	0.863684	0.352462	0.00669357	0.546259	0.0451277	0.23208	0.848752	0.917011	0.509398	0.0266917	0.685154
NULL	0.820494	DHX35	60625	0.126042	-0.113375	-0.0361085	-0.31428	-0.0777375	-0.140192	-0.0150872	0.322021	0.372783	0.77494	0.0178155	0.53942	0.272286	0.904944	0.478958	0.529405	0.858537	0.0577346	0.679466	0.426036	0.942692
NULL	0.750399	DHX36	170506	-0.439518	-0.223207	0.276973	-0.20386	-0.674439	-0.313946	-0.227631	0.140016	0.446797	0.345909	0.486586	0.0274179	0.288407	0.438053	0.267551	0.598088	0.502772	0.633736	0.0806154	0.44347	0.590211
NULL	0.905227	DHX37	57647	0.626965	0.166081	-0.22629	-0.259815	0.0803856	0.279564	-0.252088	0.0118716	0.481613	0.340517	0.274256	0.732614	0.240162	0.288661	0.0420926	0.629299	0.497252	0.428098	0.828667	0.390632	0.443756
NULL	0.701967	DHX40	79665	-0.308256	-0.210135	0.0884662	0.59592	0.327393	0.0408094	0.293829	0.227867	0.407911	0.725897	0.0240666	0.200487	0.871781	0.250309	0.376734	0.562817	0.823943	0.0730156	0.344758	0.922247	0.401921
NULL	0.973394	DHX57	90957	-0.254128	-0.109102	0.257733	-0.0951258	-0.296537	-0.150225	0.178467	0.283588	0.642516	0.276426	0.685417	0.212496	0.523525	0.44893	0.438388	0.762503	0.43056	0.794191	0.358864	0.665623	0.599982
NULL	0.931861	DHX8	1659	0.106063	-0.130056	-0.1587	-0.0169704	0.114724	-0.182499	-0.0823482	0.352419	0.255997	0.1679	0.880888	0.315081	0.114783	0.469253	0.509351	0.408199	0.304494	0.927723	0.471865	0.232436	0.618446
NULL	0.810682	DICER1	23405	-0.346182	-0.264622	0.307825	-0.00892007	-0.68349	-0.430862	-0.345148	0.292837	0.420049	0.349822	0.97814	0.0438481	0.194885	0.294965	0.448271	0.573907	0.506681	0.987325	0.114874	0.33811	0.450422
NULL	0.759073	DIPK2A	205428	-0.41116	0.446598	0.799447	0.0169291	-0.0227149	0.220979	0.353725	0.14276	0.110761	0.00610555	0.950719	0.934045	0.422562	0.202581	0.271366	0.226615	0.0247995	0.970689	0.960557	0.576059	0.347263
NULL	0.946782	DIS3	22894	-0.514572	-0.149938	0.338924	0.314921	-0.524996	0.400412	-0.0123107	0.153062	0.671245	0.340209	0.37525	0.14525	0.263662	0.972162	0.285332	0.783609	0.497013	0.531765	0.274721	0.416567	0.983818
NULL	0.467713	DIS3L2	129563	0.214954	-0.109863	-0.210907	-0.0387468	0.218687	-0.164403	-0.222924	0.0833157	0.367384	0.0892249	0.749042	0.0783324	0.181286	0.0734707	0.184447	0.523962	0.193799	0.839968	0.176305	0.321495	0.168156
NULL	0.98289	DISC1	27185	0.0715757	0.0782025	0.184802	-0.0158814	0.0561735	0.0873681	0.211488	0.63422	0.60318	0.223695	0.915852	0.708914	0.561958	0.165927	0.755978	0.731396	0.371918	0.949651	0.811458	0.697942	0.30202
NULL	0.97082	DLGAP3	58512	0.759894	-0.28565	-0.724057	0.706996	0.79872	0.325697	-0.436471	0.269743	0.683054	0.301364	0.330474	0.262689	0.640763	0.533962	0.42339	0.792465	0.457184	0.487429	0.415503	0.761095	0.674632
NULL	0.423997	DLX5	1749	0.143533	0.221571	-0.651599	0.323897	0.646351	-0.539661	-0.769988	0.703767	0.56106	0.0944579	0.392902	0.0941884	0.168951	0.0547081	0.807639	0.697289	0.202071	0.548456	0.201682	0.305842	0.135221
NULL	0.343952	DMAC2	55101	0.385202	0.198519	-0.12429	-0.0659334	0.223697	0.44973	0.186944	0.0256147	0.235099	0.453868	0.690163	0.182311	0.0101709	0.262892	0.0765835	0.384811	0.604526	0.797831	0.322783	0.0372397	0.415768
NULL	0.992368	DMKN	93099	0.361736	0.153539	-0.215914	0.253879	0.674932	0.154928	-0.178354	0.575077	0.809416	0.728964	0.703529	0.314186	0.809205	0.77923	0.708927	0.881832	0.82609	0.807464	0.470952	0.881682	0.861323
NULL	0.912352	DMTF1	9988	-0.658101	-0.0379986	0.464023	0.58005	-0.0700689	0.340063	0.384667	0.0701827	0.913816	0.192943	0.106728	0.842017	0.337772	0.278442	0.162548	0.948337	0.335784	0.220554	0.903378	0.494573	0.432785
NULL	0.944034	DMXL2	23312	-0.464945	-0.177151	0.340769	0.172536	-0.87144	-0.0388922	-0.421728	0.291966	0.684895	0.43795	0.692706	0.0549319	0.929691	0.339123	0.447441	0.793747	0.590138	0.799481	0.135666	0.957807	0.496016
NULL	0.97282	DNAH14	127602	-0.435243	-0.222023	0.122594	0.180175	-0.154058	-0.247169	0.0850872	0.0594174	0.323339	0.582485	0.420574	0.491498	0.273303	0.702941	0.143962	0.480363	0.714896	0.574391	0.638014	0.427062	0.807055
NULL	0.714021	DNAJA1	3301	-0.313878	-0.0864802	0.2366	-0.212423	-0.573554	-0.292536	0.0028097	0.175293	0.704254	0.302752	0.35442	0.0169253	0.205035	0.990147	0.313932	0.807979	0.458644	0.511343	0.0555266	0.350186	0.994228
NULL	0.938671	DNAJC10	54431	-0.451085	-0.207665	0.351451	0.394347	-0.323106	0.180292	0.11345	0.114898	0.459693	0.214724	0.165505	0.253597	0.521242	0.685208	0.232595	0.60984	0.361419	0.301495	0.405632	0.663642	0.794043
NULL	0.965922	DNAJC16	23341	-0.132918	0.149271	0.303099	0.058625	0.0931227	0.0820858	0.258705	0.444623	0.391085	0.087236	0.735269	0.591508	0.636855	0.143195	0.596026	0.546833	0.19064	0.830597	0.722018	0.758001	0.271933
NULL	0.523732	DNAJC24	120526	-0.384833	0.100614	0.437437	0.262083	-0.0388647	0.309009	0.560164	0.102188	0.661903	0.0640264	0.258503	0.865571	0.186429	0.0201109	0.213812	0.776863	0.152139	0.410882	0.918335	0.32771	0.063562
NULL	0.649022	DNAJC25	548645	-0.250378	-0.201617	0.0463588	-0.22027	-0.661169	0.00073212	0.199431	0.271675	0.37268	0.836195	0.330774	0.00615976	0.99741	0.377395	0.425389	0.5293	0.899637	0.487649	0.0249664	0.99846	0.53386
NULL	0.453705	DNAJC27	51277	-0.201474	0.333997	0.592171	-0.182404	-0.50134	0.0240826	0.323849	0.394768	0.161376	0.0161152	0.44088	0.0408663	0.918521	0.175571	0.550308	0.296242	0.0534273	0.592752	0.108969	0.951127	0.31426
NULL	0.991156	DNAJC28	54943	-0.410846	-0.096027	0.115121	0.429034	-0.04009	-0.0426376	-0.259408	0.304665	0.80671	0.766053	0.270536	0.918298	0.914057	0.515379	0.460741	0.880037	0.852263	0.424181	0.951038	0.948444	0.658737
NULL	0.808721	DNAJC7	7266	-0.275285	-0.0548897	0.144424	-0.17416	-0.353463	-0.15806	0.0220045	0.0881148	0.727278	0.361737	0.273051	0.0311504	0.319049	0.888735	0.19205	0.824932	0.51842	0.426838	0.0888912	0.475917	0.932385
NULL	0.928779	DNAL1	83544	-0.319643	-0.400372	-0.0112713	0.185126	0.115504	-0.239082	0.163451	0.108391	0.0469212	0.953701	0.344271	0.553162	0.226008	0.403526	0.223045	0.120662	0.972533	0.501053	0.690741	0.374621	0.558514
NULL	0.906647	DND1	373863	0.486603	0.373186	-0.463852	0.589768	0.245996	0.826588	-0.0335304	0.273982	0.403795	0.314808	0.187948	0.582107	0.068816	0.941529	0.427786	0.558766	0.4716	0.329575	0.714653	0.160182	0.964959
NULL	0.976178	DNMT1	1786	0.255783	0.250096	0.168201	-0.312619	-0.225479	0.176656	-0.0227619	0.320082	0.331099	0.511117	0.226864	0.379946	0.492821	0.929092	0.476927	0.487979	0.655104	0.375603	0.536243	0.639038	0.957598
NULL	0.6624	DNPEP	23549	0.460377	0.0317683	-0.271678	0.0482112	0.243554	0.440423	-0.0850209	0.0161004	0.861258	0.143249	0.790722	0.186481	0.0208664	0.641086	0.0533872	0.915608	0.272004	0.869185	0.327778	0.065384	0.761383
NULL	0.799698	DNTTIP2	30836	-0.460402	-0.803003	-0.0605927	-0.0491973	-0.727036	-0.395569	-0.55834	0.245976	0.0486013	0.876775	0.899835	0.0737418	0.317207	0.162561	0.397243	0.123791	0.92533	0.93933	0.168593	0.474066	0.297731
NULL	0.543458	DOCK10	55619	-0.398747	-0.693667	-0.318784	-0.270168	-1.02672	-0.324655	-0.361165	0.302904	0.0792858	0.408036	0.48371	0.0122809	0.400673	0.350112	0.458775	0.177902	0.56294	0.631273	0.043228	0.555921	0.506931
NULL	0.940416	DOCK11	139818	-0.490856	-0.391826	0.161128	0.0611585	-0.525111	-0.203868	-0.546317	0.190714	0.292713	0.659619	0.867485	0.163448	0.580951	0.148145	0.333063	0.448189	0.775022	0.919457	0.298881	0.713738	0.278629
NULL	0.819876	DOHH	83475	0.640897	0.200339	-0.579705	-0.122198	0.195365	0.713924	-0.156357	0.0476746	0.523379	0.0729393	0.696881	0.533286	0.0297788	0.619517	0.12211	0.665498	0.167248	0.802529	0.674015	0.0858635	0.744433
NULL	0.817943	DOK1	1796	0.263007	0.44442	-0.056788	-0.190863	-0.256149	0.324129	-0.109786	0.199923	0.0343641	0.779267	0.350769	0.213535	0.117414	0.589648	0.344081	0.0957362	0.861354	0.507616	0.359967	0.236156	0.720552
NULL	0.815224	DOK5	55816	-0.125272	-0.5278	-0.136236	-0.857216	-0.78491	-0.384241	-0.261303	0.791688	0.272753	0.771356	0.083517	0.110528	0.425538	0.583887	0.869719	0.426547	0.85604	0.184757	0.226266	0.578832	0.716076
NULL	0.961113	DOLK	22845	0.221507	0.119952	-0.186959	-0.023269	0.15452	0.198588	-0.0290288	0.116617	0.388581	0.182872	0.866491	0.26857	0.157958	0.833836	0.234966	0.544344	0.323409	0.918835	0.421998	0.291728	0.898087
NULL	0.784218	DOP1A	23033	-0.375561	-0.0873607	0.443927	-0.445448	-1.37247	0.169775	-0.199975	0.442087	0.856361	0.357502	0.362486	0.00975853	0.725673	0.680343	0.593766	0.912491	0.514116	0.519175	0.036025	0.823766	0.790425
NULL	0.599826	DPAGT1	1798	0.159089	0.108159	0.0305154	-0.290235	-0.0950418	0.183439	0.0544246	0.180739	0.35894	0.794431	0.0182152	0.419578	0.124685	0.642723	0.320824	0.515721	0.871532	0.0587901	0.573483	0.246695	0.762582
NULL	0.859308	DPH1	1801	0.295544	0.302124	-0.0459698	-0.0877932	0.0890359	0.211955	-0.111478	0.0378887	0.0340436	0.737648	0.523478	0.517602	0.129701	0.41909	0.102916	0.0950395	0.83216	0.665573	0.660534	0.253656	0.572977
NULL	0.949323	DPH2	1802	0.430476	-0.00705199	-0.286566	-0.141252	0.207233	0.142693	-0.165158	0.0310385	0.970622	0.142337	0.462763	0.28383	0.458371	0.391552	0.0886526	0.982973	0.270786	0.612735	0.438658	0.608628	0.547225
NULL	0.909203	DPM1	8813	-0.273397	-0.0351234	0.235321	-0.0843515	-0.475091	-0.124893	-0.056636	0.181352	0.861316	0.246967	0.675266	0.0242406	0.536013	0.778474	0.321565	0.915659	0.398298	0.786599	0.0734235	0.676492	0.86084
NULL	0.556213	DPM2	8818	0.361281	0.252853	-0.0285386	-0.368597	-0.109472	0.273218	-0.135775	0.0375622	0.137982	0.864619	0.0343362	0.514559	0.110305	0.420023	0.102273	0.2649	0.917641	0.0956802	0.658096	0.225923	0.573895
NULL	0.71337	DPM3	54344	0.789042	0.554607	-0.707611	-0.0680253	0.335771	0.811555	-0.286832	0.0501085	0.162626	0.0786751	0.861083	0.390151	0.0445672	0.46476	0.126643	0.297798	0.176884	0.915481	0.545904	0.116269	0.614494
NULL	0.540422	DPP3	10072	0.412979	0.220064	-0.265456	-0.041723	0.333866	0.349529	-0.113094	0.0278117	0.226573	0.14729	0.816498	0.0711112	0.0593718	0.53089	0.0815021	0.375268	0.277462	0.886578	0.164103	0.143889	0.671955
NULL	0.916813	DPP9	91039	0.448963	0.0147771	-0.381025	0.0254745	0.167961	0.310046	-0.0505668	0.021739	0.936869	0.0485655	0.89145	0.37138	0.104573	0.786545	0.0675177	0.96213	0.123732	0.934232	0.528085	0.217341	0.866251
NULL	0.688227	DPY19L3	147991	-0.42762	-0.395819	0.0158969	-0.0774954	-0.717347	-0.194152	-0.290506	0.118309	0.146879	0.952522	0.772439	0.011681	0.471783	0.283223	0.237515	0.276912	0.971801	0.856744	0.0415641	0.620715	0.438047
NULL	0.989364	DPY19L4	286148	-0.441908	-0.439497	0.0306772	0.113402	-0.284214	-0.0986129	-0.037316	0.118243	0.120389	0.911534	0.681885	0.308641	0.722579	0.89263	0.237405	0.24056	0.946844	0.791668	0.464981	0.82159	0.934975
NULL	0.524525	DPY30	84661	-0.262447	-0.0555125	0.051734	-0.285277	-0.317063	-0.0842757	0.0597137	0.0631166	0.685535	0.706205	0.0442535	0.0265671	0.539785	0.663477	0.150501	0.794289	0.809588	0.11564	0.0787222	0.679767	0.778043
NULL	0.692478	DPYSL5	56896	0.413408	-0.124747	-0.025287	1.10975	0.998954	0.163364	-0.28624	0.399899	0.799274	0.959811	0.0382517	0.0553919	0.740913	0.567016	0.555189	0.874965	0.976366	0.103653	0.136556	0.834476	0.702167
NULL	0.766887	DQX1	165545	-0.0566101	0.113381	0.235657	0.976251	0.774674	0.720383	0.741597	0.929838	0.858048	0.703995	0.115529	0.214007	0.247949	0.233321	0.957888	0.913727	0.807777	0.23349	0.360518	0.399408	0.382779
NULL	0.994803	DRAM2	128338	-0.21138	0.0663542	0.122026	0.0632269	-0.0608095	0.0722826	0.207607	0.429262	0.802853	0.646817	0.812275	0.819464	0.786251	0.437489	0.582134	0.877289	0.765602	0.883694	0.888545	0.866093	0.589737
NULL	0.721625	DTD1	92675	0.088504	0.0708875	-0.0937332	-0.339512	-0.213392	-0.0961791	-0.115696	0.556074	0.637139	0.533376	0.0298926	0.162066	0.523766	0.443901	0.693171	0.758179	0.674085	0.086117	0.297144	0.665869	0.595388
NULL	0.608991	DTNA	1837	-0.0596263	-1.57211	-1.06599	-1.14556	-1.37569	-1.19351	-0.987751	0.936071	0.0669896	0.18571	0.229698	0.135177	0.190937	0.283696	0.961623	0.157182	0.326873	0.378757	0.261111	0.333312	0.438503
NULL	0.654999	DTX3L	151636	-0.129078	-0.439861	-0.11458	0.00420587	-0.299004	-0.40741	-0.338554	0.550771	0.0489005	0.595898	0.984431	0.172679	0.0678045	0.125139	0.688806	0.124371	0.725341	0.990855	0.310537	0.158538	0.247332
NULL	0.529591	DUS1L	64118	0.531496	0.17901	-0.320264	-0.18862	0.021941	0.565184	-0.0681972	0.0132975	0.380933	0.12301	0.356496	0.914045	0.00881425	0.737263	0.0460696	0.537228	0.244194	0.513264	0.948444	0.0331791	0.8319
NULL	0.788209	DUS4L	11062	-0.325162	-0.255668	0.105962	-0.12096	-0.439018	-0.26891	-0.189994	0.136283	0.237043	0.619708	0.572395	0.0479881	0.214956	0.37835	0.26259	0.387041	0.744582	0.706645	0.122674	0.361651	0.534798
NULL	0.685232	DUSP14	11072	0.0115336	0.570436	0.40126	-0.102052	-0.170323	0.0288954	-0.0236162	0.949061	0.00340695	0.0327087	0.57383	0.349309	0.873035	0.89614	0.969802	0.01559	0.0921775	0.707884	0.506196	0.92301	0.937035
NULL	0.716478	DUSP19	142679	-0.405702	-0.458653	-0.218678	-0.0614211	-0.185914	-0.64767	-0.423151	0.16131	0.115336	0.441777	0.82906	0.514911	0.0309384	0.146555	0.296148	0.233249	0.593555	0.894921	0.658398	0.0884189	0.276506
NULL	0.898078	DUSP28	285193	-0.0210164	-0.20538	-0.252258	-0.184822	-0.162716	-0.272476	-0.206862	0.91369	0.297013	0.200649	0.346142	0.406135	0.171322	0.294568	0.948257	0.452566	0.344976	0.503014	0.560959	0.308744	0.450055
NULL	0.984114	DUSP6	1848	-0.35337	0.297715	0.13721	0.0551782	-0.0434211	0.226431	0.23677	0.143654	0.215192	0.563451	0.81654	0.85527	0.343153	0.321788	0.272554	0.36191	0.699196	0.886603	0.911796	0.499808	0.478744
NULL	0.539691	DUSP8	1850	0.413654	1.04209	0.180048	0.250356	0.585407	0.701339	0.248461	0.278555	0.00976587	0.633234	0.508198	0.128967	0.0713244	0.511977	0.432919	0.0360425	0.755164	0.652519	0.252642	0.16445	0.655815
NULL	0.98866	DYNC2LI1	51626	-0.37339	-0.0829886	0.38269	0.193711	-0.0790874	0.222897	0.0933971	0.179459	0.761201	0.166606	0.479104	0.772476	0.417741	0.732481	0.319147	0.848841	0.302837	0.627218	0.856754	0.571615	0.828547
NULL	0.612891	DYNLRB1	83658	0.119869	0.378496	0.0824519	-0.190134	0.022389	0.210149	0.148774	0.370633	0.00755139	0.536701	0.159856	0.86634	0.12171	0.268469	0.527317	0.0293702	0.677095	0.294208	0.918771	0.242381	0.421874
NULL	0.986611	E2F1	1869	0.312368	0.170211	0.0399489	-0.152691	0.0322577	-0.462432	-0.723017	0.575879	0.760074	0.942769	0.789812	0.95503	0.422269	0.213231	0.709529	0.848131	0.96563	0.868616	0.973319	0.575804	0.359636
NULL	0.952333	E2F4	1874	0.333613	0.0207185	-0.31377	0.0206361	0.183163	0.0511917	-0.284271	0.0688864	0.907399	0.0861098	0.907807	0.30804	0.77422	0.118693	0.16028	0.944337	0.188804	0.944529	0.464422	0.857994	0.238078
NULL	0.461542	EAF1	85403	-0.101885	0.197228	0.300044	-0.11716	-0.150424	-0.0581214	0.246818	0.417254	0.122205	0.0216637	0.351729	0.234062	0.642397	0.0554935	0.571111	0.243088	0.0673466	0.508634	0.383671	0.762427	0.136749
NULL	0.624446	ECD	11319	-0.0882041	-0.0790046	0.18022	-0.232886	-0.210942	-0.24367	0.145792	0.554641	0.596387	0.231287	0.125185	0.163368	0.109507	0.331186	0.692039	0.725763	0.380595	0.247357	0.298779	0.224702	0.488063
NULL	0.890217	ECE2	9718	0.277518	-0.125573	-0.687048	-0.24459	0.117314	0.210021	-0.31879	0.288468	0.628297	0.0126801	0.350664	0.652659	0.419587	0.225414	0.443532	0.751345	0.0443308	0.507509	0.769907	0.573486	0.373937
NULL	0.994525	ECHDC2	55268	-0.154949	0.398229	-0.0856785	0.088207	0.189285	0.0791758	-0.273602	0.692406	0.325336	0.829517	0.827189	0.642419	0.845041	0.504317	0.799291	0.48227	0.895194	0.893696	0.762443	0.905261	0.649286
NULL	0.650624	ECHDC3	79746	0.703722	0.524579	0.269835	-0.214543	-0.052142	0.314265	0.157162	0.00587627	0.0348972	0.26392	0.375963	0.828254	0.19789	0.516253	0.0240626	0.0968401	0.416879	0.532503	0.894425	0.341637	0.659446
NULL	0.797046	ECI1	1632	0.753538	0.161604	-0.497049	-0.305242	-0.127014	0.350493	-0.414447	0.0149009	0.58251	0.0983143	0.302873	0.66518	0.239842	0.165912	0.0503248	0.714902	0.208018	0.458747	0.779364	0.390257	0.302015
NULL	0.972305	ECPAS	23392	-0.235151	-0.18176	0.0741869	-0.0197638	-0.217373	-0.164382	0.0635498	0.148915	0.26113	0.643316	0.901644	0.181021	0.308456	0.691459	0.279611	0.413866	0.762996	0.940553	0.321185	0.464868	0.79874
NULL	0.801679	ECSIT	51295	0.51662	-0.109679	-0.525398	-0.363071	-0.136639	0.166565	-0.272293	0.0371406	0.6464	0.0344233	0.135746	0.56792	0.487231	0.259648	0.101404	0.765315	0.0958486	0.261914	0.702936	0.634308	0.412219
NULL	0.953095	EDA	1896	-0.00289368	-0.388212	-0.378232	0.160384	0.484754	-0.908244	-0.420102	0.996692	0.468852	0.483947	0.765977	0.379405	0.112965	0.459129	0.99804	0.618086	0.631447	0.852208	0.535775	0.229849	0.60928
NULL	0.928043	EDA2R	60401	-0.108873	-0.450411	-0.242967	0.351253	0.201178	-0.301	-0.0686389	0.671021	0.0866308	0.345801	0.177893	0.434891	0.24735	0.789422	0.783427	0.189663	0.502642	0.317171	0.587444	0.398752	0.868351
NULL	0.782479	EDEM1	9695	-0.108112	-0.405257	-0.214001	0.296699	0.233765	-0.0324268	0.416343	0.625875	0.0756047	0.337917	0.186479	0.29513	0.883907	0.0688788	0.749548	0.171737	0.494743	0.327778	0.450581	0.929581	0.16027
NULL	0.92824	EDRF1	26098	-0.214032	0.17269	0.475822	-0.282209	-0.352424	-0.124592	0.0604765	0.374765	0.472431	0.0540038	0.244338	0.148891	0.603907	0.800613	0.531257	0.621191	0.133922	0.395418	0.279584	0.732032	0.875849
NULL	0.846216	EEF1AKMT1	221143	-0.0844601	0.0168295	0.223873	-0.308434	-0.179305	-0.222799	-0.0261113	0.609467	0.918658	0.180124	0.0695226	0.282027	0.184436	0.874303	0.736251	0.951208	0.320021	0.161441	0.436756	0.325338	0.923696
NULL	0.969225	EEF1AKMT3	25895	-0.0187846	0.0264627	0.129133	0.191068	0.230715	0.0181111	-0.00859381	0.901387	0.861583	0.396642	0.213066	0.13495	0.905034	0.954834	0.94035	0.915823	0.552176	0.359508	0.260788	0.942746	0.973231
NULL	0.307365	EEF1D	1936	0.505916	0.403532	-0.281401	0.00349352	0.339569	0.812686	0.19007	0.0596635	0.129213	0.28374	0.989276	0.198277	0.00386891	0.466713	0.144402	0.252966	0.438553	0.993886	0.34211	0.0172787	0.616229
NULL	0.93781	EEF1G	1937	0.0919931	0.178219	-0.104802	-0.303291	-0.013704	0.0530661	0.0388989	0.486969	0.183086	0.428989	0.0273866	0.917201	0.687672	0.76806	0.634086	0.323634	0.581991	0.0805507	0.950389	0.796039	0.853653
NULL	0.543616	EEF2	1938	0.427713	0.338706	-0.290746	0.058738	0.392853	0.573337	0.125075	0.0798385	0.160667	0.226212	0.804521	0.106252	0.0212946	0.598708	0.178853	0.295298	0.374889	0.87846	0.219822	0.0664375	0.727757
NULL	0.716543	EEFSEC	60678	0.257483	-0.0801274	-0.583194	0.0695258	0.244437	0.357142	-0.202163	0.228177	0.704196	0.00941975	0.741583	0.250992	0.0979329	0.34233	0.377049	0.80796	0.0350222	0.834901	0.402666	0.207419	0.498995
NULL	0.861703	EFCAB11	90141	-0.303792	-0.264997	-0.258137	-0.300414	-0.48347	-0.353103	-0.273178	0.322909	0.387146	0.398675	0.327991	0.121814	0.255776	0.378045	0.479961	0.542889	0.554011	0.485064	0.242524	0.407952	0.534531
NULL	0.953004	EFL1	79631	-0.304914	-0.189613	0.155466	0.575887	0.241648	-0.0324201	0.132662	0.307517	0.522608	0.599126	0.0599623	0.418214	0.912638	0.653854	0.463849	0.664883	0.728092	0.14491	0.572094	0.947594	0.770876
NULL	0.898121	EFNA3	1944	0.269229	-0.236709	-0.613788	-0.118825	0.278032	0.358903	0.121089	0.305323	0.367857	0.0249687	0.649304	0.289832	0.176105	0.644174	0.46141	0.524431	0.0750895	0.767348	0.445019	0.314952	0.763518
NULL	0.937607	EFR3A	23167	-0.289254	-0.0220399	0.432342	0.421849	0.0449944	0.0906348	0.358658	0.274859	0.933036	0.106716	0.115348	0.863716	0.730348	0.178403	0.428824	0.959908	0.220539	0.23325	0.917025	0.827079	0.317794
NULL	0.922903	EGLN1	54583	-0.0204342	-0.0205016	0.0460812	-0.185002	-0.303934	-0.249029	-0.0140619	0.913853	0.913697	0.807283	0.332304	0.11584	0.19446	0.940674	0.948358	0.948257	0.880356	0.489184	0.233878	0.337595	0.964356
NULL	0.989959	EHHADH	1962	-0.210056	0.37227	0.735101	0.297537	-0.00222912	0.080002	0.196006	0.595956	0.34751	0.0644098	0.434538	0.996378	0.8356	0.609934	0.725384	0.504428	0.152847	0.587081	0.99787	0.899259	0.73669
NULL	0.936959	EIF2A	83939	-0.371524	-0.326216	0.0800474	-0.169074	-0.565479	-0.241814	-0.0661669	0.206803	0.265717	0.78233	0.561144	0.059046	0.408494	0.819493	0.352323	0.418735	0.863471	0.697342	0.143301	0.563347	0.888557
NULL	0.845166	EIF2B5	8893	0.0733593	0.0438455	-0.00219376	-0.268662	-0.0991082	-0.103232	-0.0555047	0.531855	0.708111	0.985031	0.0276698	0.399787	0.380907	0.635899	0.672798	0.810841	0.991241	0.0812074	0.555072	0.53721	0.757309
NULL	0.661124	EIF2D	1939	0.152443	0.144085	0.0611571	-0.327189	-0.134143	-0.124179	-0.0802328	0.244463	0.270777	0.637286	0.0162674	0.304608	0.341763	0.537084	0.395567	0.424475	0.758254	0.053802	0.460694	0.498501	0.677456
NULL	0.962568	EIF3A	8661	-0.120146	-0.148504	0.209158	0.0938913	-0.465556	-0.114338	-0.144892	0.638277	0.561656	0.415837	0.713447	0.0762116	0.655106	0.571351	0.759042	0.697755	0.56979	0.814962	0.172762	0.771846	0.705805
NULL	0.870412	EIF3C	8663	0.249719	0.00517794	0.0809273	-0.381317	-0.12283	-0.148008	0.0875583	0.150542	0.975819	0.635922	0.0322006	0.474145	0.389846	0.609033	0.281795	0.985903	0.757317	0.0911217	0.622855	0.545587	0.735964
NULL	0.870412	EIF3CL	728689	0.249719	0.00517794	0.0809273	-0.381317	-0.12283	-0.148008	0.0875583	0.150542	0.975819	0.635922	0.0322006	0.474145	0.389846	0.609033	0.281795	0.985903	0.757317	0.0911217	0.622855	0.545587	0.735964
NULL	0.985298	EIF4A2	1974	-0.390061	0.0256844	0.245351	0.204038	0.0658398	0.0305996	0.286171	0.117845	0.916152	0.318426	0.405612	0.787177	0.900405	0.247427	0.236814	0.949772	0.475258	0.560463	0.86674	0.93967	0.398833
NULL	0.749971	EIF4B	1975	-0.145162	-0.133852	-0.00901713	-0.206687	-0.266624	-0.23459	0.0386067	0.333163	0.371748	0.951674	0.17238	0.081009	0.122934	0.795645	0.490024	0.528424	0.971246	0.310157	0.180768	0.244081	0.872366
NULL	0.723562	EIF4E2	9470	-0.0548471	-0.108858	-0.0666816	0.0453917	0.229534	-0.0125575	0.321641	0.677088	0.410393	0.612789	0.730191	0.0885358	0.923971	0.0196687	0.78789	0.564995	0.739196	0.827007	0.192742	0.954397	0.0624554
NULL	0.94463	EIF4EBP1	1978	0.365851	0.303523	-0.264509	-0.292508	-0.233077	0.582016	0.129928	0.28521	0.373783	0.43738	0.393709	0.494587	0.0982456	0.704182	0.440038	0.530329	0.589657	0.549251	0.640574	0.207913	0.807953
NULL	0.984683	EIF4ENIF1	56478	0.099584	-0.113662	-0.139011	-0.0448413	0.0588122	-0.115544	0.0782955	0.41147	0.349689	0.254212	0.710266	0.626345	0.341911	0.517663	0.565892	0.506559	0.406247	0.812657	0.749839	0.498642	0.66057
NULL	0.976991	EIF4G1	1981	0.338978	0.0587019	-0.197385	-0.165527	0.057361	0.179002	-0.00669156	0.0408206	0.713583	0.222752	0.304517	0.719873	0.267556	0.966585	0.108869	0.815028	0.370871	0.460607	0.819587	0.42082	0.980539
NULL	0.923523	EIF5	1983	-0.348336	-0.202331	0.117599	-0.0930258	-0.381162	-0.330582	-0.05239	0.133066	0.376105	0.605207	0.683091	0.102228	0.153208	0.817964	0.25813	0.532637	0.732993	0.792489	0.21387	0.2855	0.887508
NULL	0.953368	ELAC1	55520	-0.270248	-0.141635	-0.0885164	-0.0823046	-0.13828	-0.334278	-0.0587219	0.144004	0.436879	0.626138	0.650563	0.449843	0.0739373	0.746609	0.273001	0.589229	0.749743	0.768242	0.600856	0.168917	0.83835
NULL	0.955239	ELAVL1	1994	0.0300397	-0.0586662	-0.0684584	-0.222256	-0.0328141	-0.156093	0.0517152	0.82322	0.663019	0.611331	0.105971	0.807219	0.251716	0.701115	0.891094	0.777701	0.737923	0.219466	0.880338	0.403434	0.805715
NULL	0.838154	ELF2	1998	-0.1556	-0.2104	0.0647464	0.311648	0.11842	-0.0173599	0.287608	0.359596	0.218336	0.700998	0.0719482	0.483899	0.918099	0.0955392	0.51634	0.365751	0.805653	0.165522	0.631419	0.950863	0.203719
NULL	0.841774	ELFN2	114794	0.937233	0.215117	0.151379	-0.852042	-0.606592	0.31832	-0.698751	0.0755283	0.681371	0.771253	0.112778	0.248277	0.541394	0.190694	0.171599	0.791269	0.856012	0.229604	0.399758	0.68113	0.333053
NULL	0.970188	ELK1	2002	0.208124	-0.0690456	-0.175006	0.0780894	0.246638	0.114183	0.0827982	0.219747	0.680783	0.300572	0.641618	0.147906	0.497098	0.621911	0.367476	0.790785	0.456319	0.761843	0.278262	0.642781	0.74632
NULL	0.948502	ELMO1	9844	-0.217608	0.927531	0.740728	0.467491	0.293745	0.26436	0.255598	0.645663	0.0577696	0.119202	0.317553	0.530128	0.573865	0.586163	0.764723	0.140952	0.238733	0.474381	0.671244	0.7079	0.717923
NULL	0.982139	ELMO2	63916	0.15108	0.000865679	-0.0750855	0.0498639	0.196637	0.0409453	0.0364276	0.233459	0.994486	0.550169	0.691062	0.123998	0.744124	0.771521	0.382941	0.996753	0.688332	0.79848	0.245742	0.836558	0.856079
NULL	0.504128	ELMO3	79767	0.382433	0.0712306	-0.679866	0.196196	0.355254	0.557227	-0.326112	0.1708	0.796045	0.019674	0.477118	0.20183	0.0498688	0.245494	0.308103	0.872671	0.0624701	0.625447	0.346412	0.126197	0.396723
NULL	0.946868	ELMOD2	255520	-0.480801	-0.640507	0.0237745	0.310651	-0.259654	0.158476	0.324411	0.131996	0.0479248	0.939197	0.322072	0.408197	0.612204	0.301689	0.256741	0.122569	0.963432	0.47902	0.563107	0.738683	0.457577
NULL	0.754891	ELOF1	84337	0.398835	-0.0205572	-0.47653	-0.0108231	0.240313	0.260351	-0.0977251	0.0306093	0.907661	0.0110783	0.951301	0.181347	0.148933	0.582292	0.0877187	0.94449	0.0398332	0.971048	0.321564	0.279616	0.714775
NULL	0.995582	ELOVL4	6785	-0.452368	-0.0114346	0.00270731	0.110283	-0.0330737	0.143633	0.0249048	0.0667483	0.96156	0.990877	0.642308	0.889237	0.547048	0.916602	0.156794	0.97755	0.994621	0.76235	0.93272	0.68585	0.949983
NULL	0.657475	ELP1	8518	-0.057638	0.189931	0.308669	-0.127134	-0.141928	-0.0221924	0.22051	0.650508	0.142395	0.0203715	0.321031	0.268809	0.861493	0.0905271	0.768231	0.27087	0.064193	0.47793	0.422256	0.915787	0.195938
NULL	0.966035	ELP2	55250	-0.176442	-0.0491572	0.112247	-0.187914	-0.0876382	-0.0860557	0.143317	0.241426	0.741645	0.452866	0.213197	0.557196	0.565183	0.340127	0.392149	0.834939	0.603644	0.359609	0.693996	0.700641	0.496981
NULL	0.649906	ELP5	23587	0.242842	0.165047	-0.0855507	-0.363321	-0.153569	0.0617946	-0.165008	0.104806	0.264596	0.560088	0.0182156	0.298869	0.673919	0.265474	0.217634	0.417538	0.696386	0.0587901	0.454494	0.785682	0.418482
NULL	0.481245	EMC2	9694	-0.479795	-0.618686	-0.150759	-0.230886	-0.850535	-0.326881	-0.53069	0.177567	0.0853266	0.666064	0.510126	0.0210483	0.35484	0.137064	0.3168	0.187582	0.779954	0.654161	0.0658575	0.511698	0.263674
NULL	0.935466	EMC9	51016	0.265419	0.169324	-0.256992	-0.461921	-0.222386	0.0547453	-0.297585	0.339226	0.539949	0.354889	0.102696	0.422849	0.843731	0.288289	0.49614	0.679939	0.511739	0.214566	0.576304	0.904527	0.443349
NULL	0.940804	EML6	400954	0.196891	-0.389233	-0.0543059	0.794171	0.460491	0.167665	0.191478	0.655308	0.394182	0.904327	0.0757341	0.297102	0.707841	0.667968	0.77198	0.549706	0.942353	0.171949	0.452666	0.810618	0.781212
NULL	0.953716	EMSY	56946	-0.115623	-0.135796	-0.0061302	0.105836	0.068959	-0.357349	-0.0850677	0.524504	0.456359	0.973152	0.559971	0.70388	0.0573143	0.640099	0.666533	0.606736	0.98431	0.696277	0.807705	0.140118	0.760575
NULL	0.625436	ENO1	2023	0.22145	0.290857	-0.034593	-0.413072	-0.210198	0.213871	0.0644192	0.210693	0.1033	0.842891	0.0239212	0.235118	0.226176	0.7123	0.356737	0.215446	0.903867	0.0727055	0.384829	0.374854	0.814081
NULL	0.969363	ENOX1	55068	-0.219125	0.261316	0.405529	-0.0971454	-0.307283	0.0210938	0.0098657	0.296377	0.215952	0.0583367	0.641391	0.149384	0.918917	0.961755	0.451915	0.362863	0.141943	0.761694	0.280185	0.951381	0.977615
NULL	0.788209	ENPP1	5167	-0.463934	-0.121881	0.0924438	-0.488007	-1.11161	0.876148	0.756635	0.458991	0.844393	0.881482	0.443065	0.0867378	0.179563	0.240777	0.6092	0.904868	0.928079	0.594625	0.189829	0.319274	0.391377
NULL	0.993859	ENPP4	22875	-0.780695	-0.118151	0.210819	0.256065	-0.236689	0.0690826	-0.0302456	0.0514135	0.75566	0.574565	0.497626	0.543658	0.855932	0.936676	0.129053	0.84496	0.708503	0.643329	0.683063	0.912205	0.962028
NULL	0.425796	ENTPD4	9583	-0.150311	0.221503	0.516245	0.186203	0.113952	0.11445	0.418726	0.421887	0.23964	0.00901152	0.32186	0.541878	0.540749	0.0309594	0.575511	0.390053	0.0337619	0.478815	0.681554	0.680628	0.088466
NULL	0.686707	ENTPD6	955	0.231982	0.713696	0.10764	0.0156255	0.0561792	-0.0121445	-0.512151	0.289051	0.00244937	0.61979	0.942487	0.795549	0.955362	0.0239516	0.444187	0.0119446	0.744632	0.965501	0.872326	0.973452	0.072763
NULL	0.91276	ENY2	56943	-0.218852	0.0366336	0.155428	0.0665769	-0.182703	0.153826	0.251983	0.174902	0.817484	0.331112	0.675161	0.255052	0.336091	0.119761	0.313405	0.887171	0.487991	0.78654	0.40718	0.492837	0.239599
NULL	0.78748	EP400	57634	0.0894381	-0.103668	-0.139726	0.145442	0.249183	0.0287541	0.052787	0.409991	0.34068	0.201795	0.184381	0.0268385	0.790192	0.625579	0.564594	0.4974	0.346369	0.325265	0.0793393	0.868828	0.749287
NULL	0.776925	EPB41L1	2036	-0.0184917	-0.0831705	-0.250921	0.329878	0.48782	-0.136938	-0.208744	0.937497	0.724761	0.292748	0.16975	0.0462028	0.565524	0.383293	0.962425	0.823193	0.44822	0.306894	0.119285	0.700896	0.539498
NULL	0.847764	EPB41L4A	64097	-0.293663	-0.162431	-0.38694	-0.198734	-0.323668	-0.693765	-0.487749	0.432338	0.658521	0.286525	0.596536	0.384795	0.0718713	0.19302	0.585022	0.774233	0.441452	0.725863	0.540846	0.165385	0.335847
NULL	0.983854	EPC2	26122	-0.334047	0.0841728	0.36345	0.361029	0.0409149	-0.0415983	0.164797	0.208906	0.74797	0.171778	0.174803	0.875789	0.874388	0.531261	0.354734	0.839277	0.309373	0.313283	0.924716	0.923746	0.672321
NULL	0.843245	EPDR1	54749	-0.140078	0.428644	0.619032	0.188794	0.2173	0.203351	0.114051	0.56961	0.0881859	0.0166619	0.446569	0.37866	0.415133	0.643111	0.704407	0.192174	0.0548425	0.597857	0.535098	0.56917	0.762864
NULL	0.379194	EPG5	57724	0.157326	0.245688	0.45386	-0.148608	-0.179646	0.188454	0.395473	0.391756	0.185858	0.0181689	0.419494	0.330681	0.306917	0.0373386	0.547354	0.327038	0.0586727	0.5734	0.487592	0.463189	0.101808
NULL	0.891196	EPHA3	2042	-0.287868	-1.15699	-0.393955	0.393462	0.203036	0.397125	0.345418	0.499008	0.0115042	0.353947	0.351042	0.636457	0.354788	0.410078	0.644555	0.0410785	0.510847	0.507905	0.75774	0.511687	0.564665
NULL	0.581125	EPHB4	2050	0.317897	0.29669	-0.0215809	0.109647	0.330105	-0.0960484	-0.525048	0.128256	0.154643	0.916078	0.593344	0.114835	0.640684	0.0152748	0.25162	0.287355	0.949737	0.723457	0.232502	0.761043	0.0512823
NULL	0.934401	EPHX2	2053	-0.092405	-0.442177	-0.472741	-0.256873	-0.183039	-0.172881	-0.208551	0.730898	0.101226	0.0802586	0.332661	0.488235	0.513061	0.430778	0.82747	0.212395	0.179512	0.489524	0.635155	0.656725	0.583594
NULL	0.94098	EPM2AIP1	9852	-0.602381	-0.392153	-0.0539882	0.36342	-0.0899662	-0.350723	-0.263499	0.050671	0.193289	0.854948	0.223955	0.761564	0.243016	0.378118	0.127734	0.336195	0.911597	0.372219	0.849158	0.393967	0.53455
NULL	0.93567	EPN2	22905	0.215728	0.383565	0.0800406	-0.0442351	-0.0131047	0.197518	-0.091328	0.140412	0.0114516	0.578035	0.75819	0.927398	0.175948	0.52692	0.268113	0.040946	0.711227	0.846768	0.956642	0.314755	0.668571
NULL	0.935677	EPOP	100170841	-0.0435093	-0.0821878	-0.274847	0.20368	0.155484	0.037122	0.27331	0.809861	0.649641	0.135614	0.263968	0.391785	0.837376	0.137841	0.882124	0.767577	0.261733	0.416924	0.547369	0.900431	0.264714
NULL	0.546746	EPRS1	2058	-0.348471	0.424528	0.88862	-0.00745015	-0.599197	0.3368	0.526398	0.316108	0.223685	0.0147774	0.982721	0.0910124	0.331893	0.134462	0.472924	0.371914	0.0499913	0.989883	0.196712	0.488782	0.260083
NULL	0.915234	EPS8L1	54869	-0.149758	0.0183023	-0.691577	0.642227	0.370173	0.902755	-0.108449	0.765741	0.975524	0.178773	0.211935	0.469849	0.0873277	0.826443	0.852053	0.985766	0.318313	0.358179	0.618954	0.19078	0.893169
NULL	0.770682	ERAL1	26284	0.227445	0.130275	0.0858663	-0.313281	-0.0935276	0.100114	0.0449876	0.0734882	0.296568	0.489211	0.0160156	0.451668	0.420863	0.716369	0.168188	0.452079	0.635998	0.0531681	0.602571	0.574582	0.816968
NULL	0.872018	ERAP1	51752	-0.253907	0.21022	0.286874	0.357772	-0.00830013	0.10565	0.0716944	0.131155	0.208086	0.0894737	0.0364573	0.959791	0.523244	0.664202	0.255567	0.35382	0.1942	0.100028	0.976359	0.665393	0.778601
NULL	0.968757	ERAP2	64167	-0.250284	-0.545938	-0.0721518	0.161097	-0.416267	-0.349565	-0.279751	0.500809	0.14883	0.845537	0.664978	0.267758	0.354627	0.457098	0.646214	0.279522	0.905673	0.779228	0.421028	0.511543	0.60744
NULL	0.554133	ERBIN	55914	-0.506438	0.0119587	0.511593	0.753052	-0.167571	0.503696	0.46938	0.147137	0.972125	0.142446	0.0347823	0.625407	0.148926	0.177383	0.277258	0.98381	0.270946	0.096596	0.749126	0.279616	0.316546
NULL	0.932858	ERCC3	2071	0.0767045	0.0187168	-0.049743	0.0780532	0.198473	-0.00569458	-0.0204973	0.38654	0.831704	0.573006	0.378343	0.0302875	0.94844	0.816017	0.542377	0.896712	0.707129	0.534796	0.087007	0.969404	0.886274
NULL	0.941133	ERCC4	2072	-0.23768	-0.0152025	0.275711	0.311676	0.136648	0.0325195	0.382867	0.323422	0.949183	0.251965	0.196898	0.567201	0.891618	0.115843	0.480424	0.969897	0.40374	0.3405	0.702322	0.934318	0.233879
NULL	0.729139	ERCC5	100533467	-0.350205	0.2068	0.557432	0.498707	0.0429858	0.203979	0.313984	0.171108	0.412983	0.0330644	0.0549832	0.86455	0.41949	0.217468	0.30851	0.567297	0.0929719	0.135786	0.917621	0.5734	0.364703
NULL	0.409547	ERCC6L2	375748	-0.434676	-0.469153	0.0892925	0.235811	-0.37981	-0.574421	-0.310528	0.0997872	0.0767674	0.728486	0.362453	0.147986	0.0330296	0.234383	0.210158	0.173693	0.82579	0.519144	0.278377	0.0928991	0.384035
NULL	0.978627	ERCC8	1161	-0.227518	-0.0652283	0.122921	-0.0849833	-0.161681	-0.0417543	0.215533	0.201647	0.710613	0.484794	0.628942	0.360562	0.812342	0.225428	0.346164	0.812862	0.632144	0.751876	0.517336	0.883737	0.373947
NULL	0.615976	ERFE	151176	0.353379	-0.506651	-0.708126	-0.12207	-0.257769	-0.144016	-0.513269	0.220081	0.0840144	0.0184585	0.669129	0.370155	0.617425	0.0819074	0.367851	0.185551	0.0593979	0.782	0.526776	0.74279	0.182158
NULL	0.909334	ERGIC1	57222	0.173092	-0.0823549	-0.412317	0.0991479	0.192779	0.116023	0.017086	0.24996	0.581154	0.00903161	0.50663	0.201237	0.437721	0.908553	0.401489	0.713924	0.0338289	0.651131	0.345696	0.589969	0.944879
NULL	0.906087	ERI3	79033	0.21845	0.113892	-0.108211	-0.104484	0.222295	0.215169	0.0299666	0.133233	0.42726	0.450417	0.46622	0.126708	0.139243	0.833815	0.258375	0.580392	0.601357	0.61572	0.249533	0.266504	0.898087
NULL	0.974898	ERICH2	285141	-0.222818	0.35358	-0.0487409	0.413545	-0.242693	0.637632	0.331054	0.677165	0.498966	0.930576	0.422332	0.640793	0.220358	0.528509	0.787941	0.644509	0.958338	0.575824	0.761115	0.368173	0.669796
NULL	0.595328	ERP44	23071	-0.397755	0.0549271	0.0878466	-0.254756	-0.623544	-0.258744	-0.0315759	0.0866067	0.808443	0.698446	0.264634	0.00945626	0.257561	0.888811	0.189627	0.881204	0.803605	0.417569	0.0351323	0.40994	0.932445
NULL	0.562982	ESPL1	9700	0.450594	0.165162	-0.00850503	-0.845973	-0.587796	-0.134766	-0.487833	0.225082	0.653012	0.981503	0.0280862	0.117377	0.716318	0.193439	0.373609	0.770174	0.989246	0.0821279	0.236097	0.816957	0.336376
NULL	0.696573	ETFBKMT	254013	-0.420678	0.22832	0.121611	0.00703423	0.0596475	0.407177	0.672707	0.111293	0.372158	0.632635	0.977879	0.815632	0.117928	0.0119535	0.227467	0.528804	0.754703	0.987199	0.885985	0.236926	0.0423322
NULL	0.683426	ETV2	2116	0.461977	-0.738051	-1.3653	0.612117	0.2997	0.690031	0.389086	0.352387	0.166361	0.0178317	0.216759	0.549263	0.167116	0.440324	0.509312	0.302525	0.0577716	0.363771	0.687632	0.303495	0.592258
NULL	0.95644	EWSR1	2130	0.138909	0.158066	-0.0262808	-0.0448717	0.073099	0.202178	0.0474506	0.22384	0.167873	0.815802	0.691159	0.518363	0.0808994	0.674478	0.372089	0.304459	0.88611	0.798546	0.661192	0.18062	0.786049
NULL	0.789509	EXOC1	55763	-0.393854	0.226669	0.568768	0.0601379	-0.205397	0.292365	0.454654	0.132656	0.37939	0.0329255	0.814505	0.425919	0.259922	0.0841784	0.257592	0.535765	0.0926621	0.885207	0.579195	0.412497	0.185808
NULL	0.513863	EXOC4	60412	-0.0183172	0.171789	0.242245	0.0131309	0.143872	0.0543624	0.280758	0.87013	0.13248	0.0371656	0.906692	0.20512	0.628391	0.0170729	0.921163	0.257357	0.101463	0.943896	0.350274	0.751421	0.0558975
NULL	0.496596	EXOC6	54536	-0.297071	0.665202	1.07269	0.0511603	-0.195181	-0.267192	-0.178538	0.349606	0.0418748	0.00183117	0.870897	0.537512	0.400005	0.572053	0.506492	0.111	0.00945199	0.921636	0.677829	0.555311	0.706366
NULL	0.918908	EXOC6B	23233	0.0111628	0.391489	0.521986	0.0381759	0.0819919	0.0372344	0.338061	0.96006	0.086807	0.0249276	0.864099	0.713463	0.867629	0.137861	0.976558	0.189932	0.0750079	0.917271	0.814962	0.919529	0.264736
NULL	0.95327	EXOC8	149371	-0.217004	-0.225588	0.0554345	0.0393765	-0.175745	-0.239942	-0.224495	0.263589	0.245539	0.772718	0.837409	0.363426	0.217768	0.247976	0.416526	0.396771	0.856937	0.900455	0.520117	0.365073	0.399422
NULL	0.913423	EXOSC1	51013	0.0704607	0.0897963	0.0414778	-0.224765	0.00339202	0.0425314	0.122908	0.505258	0.397048	0.69423	0.0397529	0.974317	0.687145	0.248981	0.649956	0.552558	0.800634	0.106675	0.984989	0.795603	0.40054
NULL	0.869298	EXTL2	2135	-0.272755	-0.433008	-0.0503371	-0.154883	-0.470204	-0.2631	-0.102662	0.258663	0.0779092	0.832826	0.517923	0.0567576	0.276438	0.667752	0.411071	0.175552	0.897419	0.660774	0.139102	0.43056	0.781139
NULL	0.798936	EYA2	2139	-0.10983	-0.0359987	-0.00551739	0.24	0.754642	0.328131	0.369516	0.750583	0.916585	0.985911	0.491245	0.0349058	0.3568	0.289621	0.841148	0.949983	0.991826	0.637812	0.0968541	0.513548	0.444796
NULL	0.884549	F11R	50848	0.0177543	0.217641	0.135615	0.626851	0.448735	-0.094123	-0.0390438	0.952825	0.471948	0.652983	0.0446464	0.142701	0.756715	0.897668	0.972021	0.620842	0.770166	0.116428	0.271301	0.845685	0.938121
NULL	0.593412	F12	2161	0.74879	0.13004	-0.568937	-0.467183	0.138976	0.407743	-0.45422	0.0183146	0.669072	0.0702119	0.133444	0.646785	0.188371	0.146628	0.0590425	0.781949	0.162577	0.258701	0.765593	0.330067	0.276604
NULL	0.960946	FAF2	23197	-0.069865	-0.0766133	0.0424509	-0.0422154	0.0442014	-0.167117	0.130171	0.537814	0.499522	0.707426	0.709041	0.696031	0.146587	0.254616	0.678086	0.645003	0.810353	0.811561	0.802048	0.27656	0.406692
NULL	0.864692	FAHD2A	51011	0.403877	0.1035	-0.123339	-0.421921	-0.0877249	0.0739862	-0.0607964	0.023012	0.544117	0.469983	0.0182675	0.606616	0.664084	0.721192	0.0705663	0.683378	0.619063	0.0589142	0.733944	0.77851	0.820551
NULL	0.901076	FAHD2B	151313	0.233377	0.419453	0.0763079	-0.516659	-0.0940765	-0.0781806	-0.409184	0.404099	0.141043	0.783965	0.0736804	0.736352	0.78202	0.154802	0.559039	0.269016	0.864547	0.168485	0.831346	0.863302	0.287569
NULL	0.93887	FAM102B	284611	-0.493826	-0.252644	0.293335	-0.212809	-0.634898	-0.117798	0.168029	0.133978	0.437031	0.367792	0.510815	0.0575648	0.716168	0.605254	0.259453	0.58936	0.524352	0.654817	0.140583	0.816891	0.733014
NULL	0.732141	FAM110A	83541	0.260289	-0.124169	-0.0408315	-0.776893	-0.477872	0.104669	-0.310591	0.42971	0.705566	0.901117	0.0266932	0.157641	0.753072	0.36143	0.582554	0.809101	0.940156	0.079019	0.291315	0.843031	0.5181
NULL	0.620284	FAM117A	81558	0.169411	0.15488	-0.314498	-0.19784	-0.0753426	-0.370276	-0.567421	0.47168	0.510594	0.186342	0.402067	0.748346	0.122887	0.0215427	0.620624	0.654631	0.327632	0.557233	0.839507	0.244013	0.0670625
NULL	0.977947	FAM118A	55007	-0.172588	-0.178088	-0.0909644	-0.0863688	-0.169696	-0.0377537	0.0183229	0.171305	0.158139	0.465026	0.487747	0.177842	0.761067	0.882631	0.308739	0.29199	0.61472	0.634725	0.317114	0.84875	0.928856
NULL	0.882167	FAM118B	79607	-0.153991	-0.116454	0.0594536	-0.112897	0.0386796	-0.265951	0.0720317	0.20517	0.334952	0.620327	0.349643	0.747017	0.0330008	0.549004	0.350345	0.491765	0.7451	0.50652	0.838644	0.0928411	0.687447
NULL	0.695196	FAM120A	23196	0.0984157	0.0575703	-0.0289986	-0.0672616	0.0424654	0.188021	0.205631	0.323067	0.561088	0.769221	0.497645	0.667967	0.0645143	0.0443967	0.480091	0.697299	0.854435	0.643329	0.781212	0.15301	0.115902
NULL	0.881835	FAM133B	257415	-0.319372	-0.0847788	0.183568	-0.214492	-0.654114	-0.353849	-0.261192	0.345529	0.799581	0.581698	0.52264	0.0603653	0.297413	0.438811	0.502326	0.875156	0.714348	0.664893	0.145593	0.452962	0.590918
NULL	0.708193	FAM135A	57579	-0.601079	-0.484473	-0.00975574	0.0684664	-0.498692	-0.525431	-0.826006	0.124254	0.210988	0.979551	0.856539	0.198893	0.179032	0.0401177	0.246069	0.3571	0.988086	0.912621	0.342862	0.318657	0.107431
NULL	0.87909	FAM151B	167555	-0.548088	0.076519	0.230984	-0.0501359	-0.379335	-0.319245	0.249309	0.0296295	0.747265	0.33059	0.833431	0.122257	0.193456	0.298341	0.0855297	0.838815	0.487496	0.897783	0.243151	0.336395	0.45392
NULL	0.997555	FAM155B	27112	0.441449	-0.116558	-0.381122	0.0193995	-0.00873286	0.251992	-0.0148117	0.403229	0.824989	0.473228	0.970949	0.986701	0.643865	0.97798	0.558315	0.892207	0.622013	0.98316	0.992234	0.763385	0.987261
NULL	0.458679	FAM161A	84140	-0.125469	-0.170045	0.437356	-0.268348	-0.87697	-0.413703	-0.661957	0.736465	0.649455	0.243113	0.474329	0.0267572	0.27601	0.0882821	0.831413	0.767434	0.394069	0.623045	0.0791677	0.430117	0.192319
NULL	0.699631	FAM166B	730112	0.196303	0.412145	-0.00670385	-0.88433	-0.511165	-0.11502	-0.633096	0.614624	0.292269	0.989611	0.0422928	0.217909	0.782101	0.138947	0.740626	0.447791	0.994024	0.111803	0.365246	0.863306	0.26614
NULL	0.929208	FAM168B	130074	0.00419234	0.043667	-0.0136679	-0.0934434	0.0178641	0.00227018	0.148487	0.954336	0.552075	0.851936	0.207916	0.807322	0.975266	0.0496684	0.972978	0.689901	0.909654	0.353635	0.880388	0.985597	0.125828
NULL	0.396926	FAM169A	26049	-0.336938	0.0623077	0.531511	-0.194035	-0.731914	0.333227	0.0830184	0.18827	0.804196	0.0407558	0.443226	0.0068901	0.1913	0.742326	0.32997	0.878243	0.108752	0.594802	0.0272982	0.333817	0.835318
NULL	0.568564	FAM174C	55009	0.938168	0.265397	-0.76401	-0.154558	0.281142	0.799418	-0.235261	0.014047	0.464714	0.0419682	0.668397	0.437237	0.0337215	0.515544	0.0480636	0.614468	0.111156	0.781517	0.589505	0.0943904	0.658896
NULL	0.976534	FAM177A1	283635	-0.219917	-0.229009	0.0727426	0.178572	-0.0810505	0.0987886	0.192138	0.24381	0.225758	0.696895	0.341494	0.664317	0.597093	0.307369	0.394816	0.374357	0.802529	0.498182	0.77871	0.726358	0.463676
NULL	0.766021	FAM189A1	23359	0.449848	0.841621	0.721222	-0.0888593	0.81995	-0.206789	0.0481888	0.250489	0.0356161	0.0712721	0.821491	0.0412801	0.608555	0.903037	0.402118	0.0983418	0.164361	0.890057	0.109804	0.735579	0.941474
NULL	0.922225	FAM189B	10712	0.534218	0.219865	-0.0297575	-0.198796	0.0769502	0.384765	-0.0383751	0.013413	0.28773	0.884323	0.335664	0.707182	0.0682793	0.851396	0.0463668	0.442739	0.929898	0.492463	0.810182	0.159295	0.909348
NULL	0.986047	FAM199X	139231	-0.298494	-0.010802	0.378778	0.0184527	-0.258029	0.0641962	0.201375	0.221102	0.964243	0.123146	0.938827	0.288383	0.790108	0.405473	0.369021	0.97918	0.244397	0.96318	0.443448	0.868784	0.560329
NULL	0.99004	FAM200A	221786	-0.474487	-0.0598668	0.157848	0.0596181	-0.296122	-0.145202	-0.0151849	0.0733778	0.815419	0.538633	0.816036	0.254371	0.573414	0.952808	0.168034	0.885833	0.678797	0.886283	0.406435	0.707488	0.972014
NULL	0.923058	FAM204A	63877	-0.206029	0.0803922	0.20684	-0.0905298	-0.269117	0.0153631	0.231643	0.21327	0.622801	0.21071	0.580044	0.107285	0.925024	0.162616	0.359683	0.747029	0.356742	0.712976	0.221426	0.955068	0.297792
NULL	0.610752	FAM214A	56204	-0.224284	-1.17627	-0.568017	0.787406	0.26971	0.0545091	0.11131	0.563316	0.00543662	0.150745	0.0500214	0.487011	0.888581	0.774477	0.699092	0.0226058	0.282085	0.126488	0.634124	0.932385	0.8582
NULL	0.491596	FAM217B	63939	-0.150053	-0.38313	-0.0841515	-0.205888	-0.362835	-0.567066	-0.249641	0.533776	0.119623	0.726562	0.395162	0.138945	0.0251077	0.305746	0.674424	0.2394	0.824312	0.550675	0.26614	0.0753836	0.461889
NULL	0.995632	FAM222B	55731	0.107922	0.0314175	-0.0186314	0.0392486	0.168025	-0.0180351	0.0167414	0.572451	0.869535	0.922331	0.837008	0.381462	0.924792	0.930164	0.706686	0.920764	0.953459	0.900145	0.53769	0.954918	0.958101
NULL	0.591418	FAM50B	26240	0.116628	0.363755	0.106307	-0.550588	-0.295904	0.453487	0.0053543	0.629942	0.147051	0.65991	0.0376098	0.234574	0.0773537	0.98205	0.75269	0.277145	0.775236	0.102374	0.384238	0.174629	0.989505
NULL	0.981893	FAM53C	51307	0.177756	0.00207871	-0.103166	-0.0233068	0.231565	-0.0914131	-0.0898245	0.280102	0.989826	0.527991	0.886268	0.162197	0.576171	0.582637	0.43462	0.99412	0.669407	0.931025	0.297333	0.709752	0.715022
NULL	0.985839	FAM76A	199870	-0.157077	-0.310872	-0.0610076	0.195075	-0.0507009	-0.0381925	0.122874	0.390581	0.0954096	0.736964	0.287214	0.780435	0.833802	0.500494	0.546301	0.203503	0.831727	0.442225	0.862262	0.898087	0.645915
NULL	0.941206	FAM86B1	85002	0.199635	-0.0262655	-0.135391	-0.285657	0.128312	-0.32836	-0.284312	0.440227	0.918701	0.6003	0.276891	0.61968	0.215762	0.28133	0.592145	0.951229	0.728973	0.430999	0.744573	0.362648	0.436017
NULL	0.881811	FAM8A1	51439	-0.567588	-0.615114	-0.281494	-0.255171	-0.458935	-0.476576	-0.282236	0.123041	0.0958572	0.435546	0.482304	0.210329	0.195854	0.437214	0.244235	0.204231	0.588042	0.629978	0.356358	0.339293	0.589493
NULL	0.741834	FAM91A1	157769	-0.457405	-0.559464	-0.0306512	0.0479341	-0.482936	-0.450668	-0.345194	0.116178	0.0575439	0.914291	0.866211	0.0980083	0.122527	0.231384	0.234385	0.140542	0.948619	0.918728	0.207543	0.243522	0.380683
NULL	0.970302	FAN1	22909	-0.228687	-0.0380882	0.0905873	0.0863221	-0.186064	-0.100679	-0.112824	0.130769	0.797435	0.54241	0.561808	0.215765	0.499206	0.449357	0.25508	0.873554	0.682019	0.697827	0.362648	0.64473	0.600397
NULL	0.578264	FANCA	2175	0.207618	0.0183028	-0.133648	-0.760176	-0.637153	-0.277999	-0.446737	0.573878	0.960503	0.717355	0.0478467	0.0930744	0.457597	0.235945	0.707908	0.976829	0.817664	0.122421	0.199949	0.607866	0.385675
NULL	0.885372	FANCG	2189	0.295517	0.146061	0.0110554	-0.659973	-0.452566	-0.0606097	-0.274103	0.384763	0.666141	0.973882	0.0604593	0.189421	0.859087	0.423856	0.540822	0.779998	0.984773	0.14575	0.331436	0.914291	0.577253
NULL	0.746552	FARP1	10160	0.138864	-0.401321	-0.377748	-0.172798	0.0163397	0.0805046	0.347101	0.461134	0.0397557	0.0525887	0.360521	0.930582	0.66929	0.0727497	0.611276	0.106679	0.13133	0.5173	0.958338	0.782118	0.166939
NULL	0.68014	FARSA	2193	0.538074	0.391844	-0.182574	-0.520852	-0.134131	0.331338	-0.234369	0.0419318	0.131226	0.475562	0.0483831	0.598969	0.200298	0.361221	0.111089	0.255649	0.624132	0.123409	0.727965	0.344535	0.517982
NULL	0.834912	FASN	2194	0.991531	0.186508	-0.688384	0.0510706	0.37667	0.407504	-0.641883	0.0171131	0.634779	0.0877914	0.896106	0.340167	0.305745	0.110496	0.056001	0.756375	0.191526	0.937029	0.496995	0.461889	0.226205
NULL	0.900431	FBH1	84893	0.10844	-0.0413813	-0.145032	-0.00888216	0.124826	0.166592	0.133459	0.314598	0.699085	0.181575	0.933807	0.248389	0.126821	0.218153	0.471395	0.804121	0.32186	0.960406	0.399893	0.249664	0.365521
NULL	0.784865	FBLL1	345630	0.883082	0.284804	-0.139654	0.526768	0.91251	0.568227	0.993474	0.13386	0.63079	0.808868	0.368461	0.121068	0.331663	0.117827	0.259273	0.75336	0.88143	0.525051	0.241494	0.488543	0.236796
NULL	0.967301	FBRSL1	57666	0.292673	-0.0333905	-0.346532	-0.0873374	0.0586643	0.1277	-0.357612	0.180628	0.876795	0.116344	0.685272	0.785202	0.55425	0.10523	0.320685	0.92534	0.234583	0.794089	0.865292	0.691724	0.218294
NULL	0.529349	FBXL15	79176	0.465832	0.168638	-0.701885	0.0660707	0.291612	0.626063	-0.143523	0.0872267	0.526897	0.013325	0.803851	0.276722	0.0240672	0.593204	0.190624	0.668571	0.046148	0.878054	0.430865	0.0730156	0.723335
NULL	0.944615	FBXL3	26224	-0.416377	-0.250642	0.184675	0.295093	-0.181017	0.0855909	0.242059	0.0752525	0.275612	0.418396	0.200057	0.428455	0.707348	0.291455	0.171164	0.429653	0.572309	0.344251	0.581462	0.810283	0.446855
NULL	0.98938	FBXL4	26235	-0.102492	-0.0806371	0.16868	0.149804	-0.00925644	-0.0941333	0.0977227	0.527669	0.619035	0.300637	0.357486	0.954345	0.562634	0.547116	0.669107	0.744045	0.456404	0.514108	0.972978	0.698541	0.685902
NULL	0.411816	FBXL6	26233	0.678939	-0.218905	-0.993724	0.147879	0.278541	0.23031	-0.694996	0.0477213	0.509656	0.00536938	0.655428	0.401291	0.489581	0.0446128	0.122197	0.653734	0.0223866	0.772038	0.556492	0.636351	0.116363
NULL	0.984193	FBXO10	26267	0.295351	0.0369896	-0.147118	-0.166321	0.0876153	0.153179	0.00753761	0.0829113	0.823826	0.378568	0.320582	0.598338	0.359631	0.963794	0.183805	0.891532	0.535022	0.477448	0.727417	0.516372	0.97897
NULL	0.990418	FBXO11	80204	-0.455743	-0.036425	0.200157	-0.0197599	-0.24079	-0.139934	-0.0176312	0.0491107	0.870552	0.373271	0.929517	0.286093	0.533367	0.93715	0.12476	0.921408	0.529859	0.957774	0.441026	0.674085	0.962254
NULL	0.930312	FBXO15	201456	-0.236223	0.506737	0.568329	0.342659	-0.0334979	0.31021	0.170367	0.441868	0.0992925	0.0651817	0.260563	0.911703	0.310937	0.576305	0.593603	0.209446	0.154149	0.413197	0.946968	0.467302	0.709881
NULL	0.92785	FBXO16	157574	-0.156435	0.0818349	0.136916	0.158909	0.138622	0.159715	0.306239	0.410815	0.665604	0.470033	0.402145	0.464584	0.400815	0.112196	0.565319	0.77967	0.619112	0.557317	0.614363	0.556063	0.228768
NULL	0.920201	FBXO17	115290	0.107499	0.482471	-0.142428	0.548055	0.625683	0.167849	0.0550413	0.768993	0.209011	0.697472	0.147234	0.0958478	0.647386	0.880345	0.8543	0.354851	0.802904	0.277398	0.20422	0.765884	0.927416
NULL	0.280172	FBXO2	26232	0.548398	-0.0942429	-0.72477	0.575965	0.57172	0.286116	-0.528	0.0978984	0.772225	0.0335114	0.0826775	0.0850829	0.380983	0.115628	0.20736	0.856625	0.0939294	0.18343	0.187191	0.537291	0.233588
NULL	0.974779	FBXO22	26263	-0.0229922	0.0013938	0.0362296	-0.183656	-0.0527514	-0.0426358	0.159319	0.872097	0.992238	0.799698	0.204873	0.712308	0.765538	0.269655	0.922459	0.995369	0.875224	0.350012	0.814081	0.851892	0.423271
NULL	0.838869	FBXO24	26261	0.217932	0.407921	-0.0869774	-0.0486654	0.310856	0.615614	0.345518	0.467773	0.179255	0.772422	0.871597	0.301595	0.0461492	0.254671	0.617141	0.318902	0.856744	0.922083	0.457479	0.119178	0.406766
NULL	0.757645	FBXO25	26260	-0.113714	0.284694	0.261663	0.0243367	0.0355221	0.0950277	0.264031	0.395753	0.0389234	0.0563322	0.854822	0.789482	0.477006	0.0544064	0.551294	0.105007	0.138314	0.911522	0.868381	0.625377	0.13468
NULL	0.990158	FBXO27	126433	0.210897	0.171194	0.0200806	0.576069	0.0415751	-0.0436224	-0.240971	0.626024	0.692352	0.963209	0.202053	0.923085	0.921364	0.583974	0.749642	0.79925	0.978574	0.34664	0.953875	0.952912	0.716155
NULL	0.991766	FBXO28	23219	-0.336971	0.0256688	0.280954	0.0641188	-0.0402205	-0.0711354	0.177248	0.101265	0.898415	0.168529	0.749738	0.841327	0.724072	0.381416	0.212458	0.938501	0.305261	0.840522	0.90299	0.822679	0.537667
NULL	0.484236	FBXO3	26273	-0.295329	0.17004	0.490814	0.599332	0.052499	0.4204	0.347377	0.269998	0.521447	0.0710143	0.0296775	0.842674	0.121018	0.19608	0.423685	0.66381	0.163949	0.0856276	0.903746	0.241428	0.339587
NULL	0.928698	FBXO30	84085	-0.342787	-0.0685608	0.37069	0.338161	-0.0768868	0.239124	0.415639	0.223633	0.805539	0.188482	0.228299	0.781919	0.393203	0.142094	0.37184	0.879223	0.330176	0.377219	0.863263	0.548735	0.270446
NULL	0.983021	FBXO33	254170	-0.126639	-0.384338	-0.0690939	0.0163116	-0.102541	-0.307497	0.0588867	0.556001	0.0816491	0.747227	0.939296	0.633677	0.161802	0.784273	0.693114	0.181756	0.83879	0.963467	0.755562	0.296755	0.864743
NULL	0.911992	FBXO34	55030	0.0184386	-0.0783696	0.118633	-0.186969	-0.0668667	-0.209752	-0.0809408	0.889117	0.554659	0.372889	0.164491	0.613946	0.120921	0.542623	0.932654	0.692039	0.529497	0.300127	0.740116	0.241295	0.682206
NULL	0.954105	FBXO48	554251	-0.479527	-0.0342932	0.564248	-0.0778764	-0.732934	-0.119469	0.169702	0.189266	0.923213	0.115115	0.826415	0.0512455	0.738578	0.635604	0.331257	0.953943	0.23289	0.893158	0.128757	0.832828	0.757116
NULL	0.982973	FBXW7	55294	-0.337866	-0.137217	0.168013	0.36212	-0.0614142	0.0484579	0.115668	0.166356	0.567896	0.483892	0.137446	0.7977	0.83994	0.629904	0.302523	0.702916	0.631419	0.264196	0.873745	0.902127	0.752657
NULL	0.977255	FCHO2	115548	-0.395736	-0.481998	0.147922	0.545174	-0.202968	-0.029018	0.0346436	0.235543	0.152107	0.652549	0.106031	0.539181	0.930496	0.916149	0.385272	0.284043	0.769833	0.219528	0.679297	0.958307	0.949772
NULL	0.599452	FCSK	197258	0.26247	0.189076	-0.476852	0.0299583	0.276459	0.0976352	-0.497611	0.212093	0.365876	0.0279017	0.885195	0.189382	0.638798	0.0224559	0.35837	0.522549	0.0816981	0.930457	0.331413	0.759418	0.0692169
NULL	0.694782	FDPS	2224	0.218608	0.0384189	0.0234469	-0.610152	-0.3364	-0.218061	-0.166181	0.392561	0.880074	0.926588	0.0225405	0.193416	0.397889	0.518338	0.548152	0.927249	0.956021	0.0694116	0.336343	0.553264	0.661169
NULL	0.726443	FDX2	112812	0.454429	0.132426	-0.395453	-0.323701	-0.0888395	0.346221	-0.194645	0.0399383	0.535635	0.0716171	0.136669	0.677259	0.112173	0.365234	0.10703	0.676139	0.16496	0.26315	0.787975	0.228736	0.521932
NULL	0.758616	FDXR	2232	0.402946	-0.111798	-0.775663	0.383028	0.800968	0.205569	-0.182164	0.259268	0.751591	0.0355496	0.287267	0.0319692	0.562808	0.609921	0.411816	0.841879	0.098215	0.442286	0.0906359	0.698632	0.736689
NULL	0.974592	FEM1A	55527	0.28228	0.0273156	-0.293465	-0.152161	0.10575	0.116482	-0.0627075	0.0871033	0.865192	0.0760336	0.348072	0.512437	0.471266	0.697184	0.19042	0.918019	0.172464	0.504926	0.656229	0.620282	0.802696
NULL	0.915572	FEM1B	10116	-0.231188	-0.845083	-0.351737	-0.00397183	-0.300945	-0.178622	0.110745	0.426317	0.00652841	0.22975	0.989023	0.302232	0.539599	0.702645	0.579522	0.0261594	0.378813	0.993725	0.458141	0.679621	0.806857
NULL	0.894312	FGF11	2256	-0.0146858	0.312071	0.497336	0.437402	0.444332	0.137726	0.543721	0.968045	0.404102	0.184793	0.244898	0.238257	0.716401	0.150758	0.981431	0.559039	0.325786	0.396085	0.388355	0.816978	0.282099
NULL	0.494186	FGF5	2250	-0.0439642	0.768833	0.827964	-0.0454961	-0.08517	1.27195	1.03076	0.929733	0.131915	0.0985225	0.927637	0.86622	0.0223662	0.0510748	0.95784	0.256619	0.208309	0.956768	0.918728	0.069004	0.128442
NULL	0.953438	FGFR1OP	11116	-0.172377	-0.279599	0.181554	-0.198833	-0.41796	-0.306514	-0.134839	0.558697	0.346687	0.537786	0.500188	0.162436	0.303026	0.646951	0.695219	0.503587	0.678072	0.645619	0.297591	0.458944	0.765682
NULL	0.99514	FHL1	2273	-0.0173592	0.287961	0.391761	-0.250805	-0.0741589	0.0424803	0.0654512	0.961538	0.403353	0.263229	0.471761	0.837119	0.902382	0.852576	0.97755	0.558401	0.416133	0.620698	0.900237	0.941096	0.910067
NULL	0.611728	FIS1	51024	0.284607	0.289682	-0.338973	-0.142772	0.133618	0.453247	0.0769431	0.135463	0.129396	0.0776638	0.447297	0.476694	0.0207153	0.681091	0.261519	0.253202	0.175129	0.598536	0.625154	0.065019	0.791029
NULL	0.912876	FITM2	128486	0.400231	0.167008	-0.131222	-0.0190936	0.716284	0.147084	0.0278114	0.148852	0.541151	0.630942	0.943929	0.013205	0.59114	0.919439	0.279541	0.680931	0.753486	0.966282	0.0458236	0.72175	0.951666
NULL	0.960611	FKBP14	55033	-0.332681	-0.358478	-0.181688	-0.0634587	-0.207113	-0.300226	0.0217714	0.125231	0.099548	0.395247	0.765263	0.333553	0.165706	0.918515	0.247417	0.209823	0.550763	0.851668	0.490434	0.301748	0.951127
NULL	0.983143	FKBP1B	2281	-0.11658	0.336031	0.752066	0.235008	0.547967	0.261766	0.0143652	0.79885	0.458635	0.112702	0.60593	0.231801	0.573126	0.974939	0.874659	0.608843	0.229514	0.733466	0.38113	0.707254	0.98538
NULL	0.315315	FKBP2	2286	0.312249	0.153673	-0.404243	0.271727	0.402884	0.440144	0.0790296	0.139155	0.461505	0.0589135	0.19595	0.0593372	0.0406036	0.703406	0.266394	0.6116	0.143045	0.339418	0.14384	0.108445	0.807408
NULL	0.964091	FKTN	2218	-0.419489	0.048	0.53005	0.160594	-0.496123	-0.0250016	0.226761	0.179708	0.875861	0.092677	0.601626	0.115076	0.935297	0.462386	0.319462	0.924754	0.199351	0.730061	0.232839	0.961205	0.612459
NULL	0.609287	FLAD1	80308	0.343237	-0.070563	-0.36065	0.057385	0.377501	0.1449	-0.0882585	0.0367624	0.656139	0.028878	0.717134	0.0225501	0.363184	0.578128	0.10064	0.772528	0.0838977	0.817535	0.0694344	0.519914	0.711297
NULL	0.811032	FLOT2	2319	0.345902	0.252297	-0.245103	-0.269694	-0.051249	0.0197487	-0.339919	0.0619718	0.168009	0.1795	0.140891	0.775617	0.912514	0.0664028	0.148486	0.304637	0.319194	0.268812	0.858905	0.947506	0.156179
NULL	0.709604	FMNL2	114793	-0.505691	-0.233731	0.0107116	0.550436	0.194993	-0.218829	-0.0954639	0.0283303	0.294427	0.961285	0.0177647	0.380108	0.326096	0.665999	0.0826633	0.449923	0.977382	0.0576143	0.536408	0.483057	0.77993
NULL	0.978028	FMO4	2329	-0.376734	-0.0654104	0.0568272	0.0817755	-0.141254	-0.342005	-0.0613803	0.0994389	0.768762	0.797349	0.712661	0.525862	0.132868	0.782419	0.20965	0.854146	0.873509	0.814321	0.667634	0.257894	0.86355
NULL	0.551753	FMR1	2332	-0.393746	-0.357333	0.148818	-0.032858	-0.511319	-0.622863	-0.257737	0.153975	0.194188	0.583043	0.903345	0.0676346	0.0282906	0.345391	0.286555	0.337292	0.715411	0.941654	0.158249	0.0825895	0.502224
NULL	0.995121	FN3KRP	79672	0.12678	0.109795	0.0225412	-0.140584	0.00420082	0.0568312	0.0458549	0.472898	0.533903	0.898007	0.427043	0.980929	0.747359	0.794827	0.621662	0.674574	0.938267	0.580182	0.988892	0.838878	0.871799
NULL	0.404066	FNBP1L	54874	-0.316314	-0.627441	-0.17887	0.545674	-0.0497904	-0.464141	-0.393951	0.250977	0.0277905	0.51268	0.0527858	0.854868	0.0972231	0.155805	0.402649	0.0814597	0.656393	0.131693	0.911561	0.206262	0.28894
NULL	0.970983	FNBP4	23360	-0.18598	-0.335904	-0.0427251	-0.00660613	-0.169861	-0.302395	0.0497811	0.340236	0.0905192	0.825145	0.972735	0.382854	0.126037	0.797035	0.497013	0.19593	0.892284	0.98408	0.539099	0.248528	0.873283
NULL	0.763487	FNDC10	643988	0.744002	-0.0018633	-0.986424	-0.0302856	0.347236	0.778392	-0.0783131	0.0492009	0.995857	0.0115531	0.933788	0.344627	0.0395938	0.830732	0.124938	0.997597	0.0411997	0.960397	0.501402	0.106368	0.896101
NULL	0.986419	FNTA	2339	-0.302506	0.0173241	0.13866	-0.0437301	-0.131004	-0.0389667	0.16183	0.0644196	0.913037	0.385161	0.782946	0.41181	0.806153	0.311927	0.152849	0.947805	0.541194	0.863925	0.566247	0.879627	0.468418
NULL	0.955525	FNTB	2342	0.118253	-0.252527	-0.409833	-0.143337	0.181498	0.0751874	-0.0657231	0.528076	0.183422	0.0349821	0.445633	0.335603	0.688654	0.725984	0.669471	0.324062	0.0970175	0.597014	0.492419	0.796771	0.823983
NULL	0.92904	FOCAD	54914	-0.0294419	0.0975334	0.226212	-0.0184571	0.155443	-0.00341043	0.172306	0.792046	0.385314	0.0498056	0.868726	0.170433	0.975721	0.130408	0.869974	0.541315	0.126067	0.92027	0.307722	0.985862	0.254608
NULL	0.765261	FOXD2	2306	-0.182749	-0.201361	-0.369173	0.566388	0.01448	-0.507827	-0.781625	0.632967	0.59792	0.337123	0.145889	0.969259	0.200967	0.0561323	0.754948	0.727136	0.493879	0.275588	0.982115	0.345382	0.137953
NULL	0.952525	FOXD4	2298	0.00442242	0.0734476	0.475633	0.394079	0.499705	0.335708	-0.416113	0.992298	0.869183	0.273397	0.366718	0.25039	0.445775	0.360361	0.995386	0.920613	0.427139	0.523304	0.401999	0.597141	0.517124
NULL	0.729344	FOXJ3	22887	-0.213165	-0.228983	-0.0233765	0.200372	0.140186	-0.195637	0.182564	0.135038	0.109449	0.867227	0.158878	0.320123	0.169069	0.198253	0.26092	0.224608	0.919284	0.292982	0.476948	0.305979	0.342081
NULL	0.803138	FOXK1	221937	0.115999	-0.107532	-0.33359	0.210622	0.227801	0.098029	0.0455387	0.419637	0.454151	0.0254868	0.148183	0.118751	0.494664	0.750363	0.573531	0.604703	0.0762836	0.278684	0.238164	0.640617	0.840963
NULL	0.956084	FOXP2	93986	0.0562443	-0.119496	-0.132659	-0.561222	-0.711434	-0.143318	-0.812199	0.926124	0.839424	0.822899	0.354466	0.251404	0.805286	0.207139	0.955797	0.901833	0.890894	0.51138	0.403058	0.879005	0.352715
NULL	0.638689	FOXP3	50943	0.30977	0.157655	0.362406	0.8156	0.58692	0.688405	0.32695	0.484374	0.723079	0.410177	0.0655122	0.183814	0.125698	0.471375	0.631783	0.821937	0.564762	0.154722	0.324525	0.248026	0.620378
NULL	0.98861	FPGT-TNNI3K	100526835	-0.0994957	0.0153945	0.18472	-0.0517357	0.0458734	-0.263956	-0.165719	0.666738	0.946601	0.422276	0.822698	0.842071	0.262596	0.477134	0.78042	0.968165	0.575804	0.890793	0.903417	0.41543	0.625452
NULL	0.631821	FRA10AC1	118924	-0.636825	-0.458598	-0.0380617	-0.144181	-0.651091	-0.433982	-0.422327	0.052642	0.154633	0.903625	0.647647	0.0474556	0.177508	0.189027	0.131415	0.287348	0.941852	0.766053	0.121677	0.316729	0.330941
NULL	0.524585	FRS2	10818	-0.307221	-0.124349	0.350042	0.715668	0.242187	0.284871	0.360386	0.285726	0.663	0.224179	0.016773	0.396997	0.323105	0.212206	0.440619	0.77769	0.372486	0.0551221	0.552505	0.480137	0.358517
NULL	0.923697	FRYL	285527	-0.391478	0.31042	0.760217	0.566354	-0.111624	0.303099	0.313115	0.302643	0.411316	0.0510572	0.139525	0.766535	0.426002	0.40953	0.458516	0.565761	0.128417	0.26688	0.852643	0.579273	0.564168
NULL	0.708597	FSBP	100861412	-0.430334	-0.328035	0.294391	-0.0100311	-1.19068	-0.343735	-0.177826	0.268566	0.397387	0.443509	0.98038	0.00490686	0.381185	0.64508	0.421998	0.552863	0.595009	0.988572	0.0208316	0.537459	0.764278
NULL	0.432721	FSD1L	83856	-0.608707	-0.914919	-0.351168	0.0580089	-1.2258	-0.473815	-0.960842	0.228309	0.0781722	0.480118	0.907022	0.0217916	0.354786	0.0668828	0.377219	0.176018	0.627986	0.944127	0.0676485	0.511687	0.157027
NULL	0.966872	FSIP1	161835	-0.395498	-0.379013	0.129541	0.672055	-0.43596	0.239434	0.37532	0.452817	0.464673	0.799511	0.190039	0.401937	0.641693	0.464362	0.603607	0.61443	0.875138	0.332221	0.557148	0.761881	0.614212
NULL	0.837824	FUNDC1	139341	-0.30842	0.172265	0.324542	-0.293314	-0.454632	-0.0286567	0.0239367	0.145613	0.409407	0.125267	0.166112	0.0356908	0.890508	0.908339	0.275195	0.56407	0.247468	0.302243	0.0985072	0.933629	0.944759
NULL	0.855114	FUOM	282969	0.315716	0.430298	-0.862282	0.407878	0.498369	0.944517	0.0393291	0.497143	0.358176	0.0823668	0.382937	0.28986	0.0574706	0.931785	0.64283	0.514864	0.182903	0.539192	0.445036	0.140413	0.95915
NULL	0.961449	FUT11	170384	0.159527	-0.142796	-0.304479	0.258919	0.275851	0.00767782	0.0260259	0.416906	0.467424	0.127186	0.191528	0.165232	0.968722	0.894171	0.570768	0.616815	0.250154	0.334126	0.301144	0.981879	0.935915
NULL	0.980033	FXR1	8087	-0.474775	-0.0121021	0.432422	0.0481747	-0.594979	0.0391977	0.0453411	0.149077	0.970034	0.186552	0.881259	0.0734137	0.903336	0.888111	0.279796	0.982603	0.32782	0.927955	0.168081	0.941654	0.93214
NULL	0.957616	FXYD1	5348	0.0458994	0.367418	-0.19472	0.47406	0.508494	0.234717	-0.224142	0.911216	0.364007	0.637255	0.243785	0.212523	0.564169	0.587836	0.946624	0.520703	0.758234	0.3948	0.35889	0.699802	0.7192
NULL	0.939567	FYN	2534	-0.0411089	0.127767	0.0950954	0.490247	0.221388	0.233552	0.355581	0.899619	0.697016	0.772298	0.143099	0.501926	0.481208	0.287676	0.939254	0.802597	0.856668	0.271804	0.647179	0.628951	0.442676
NULL	0.874793	FYTTD1	84248	-0.36852	-0.103343	0.278797	0.293157	-0.110813	0.162129	0.48627	0.14384	0.676252	0.264103	0.241303	0.654423	0.514418	0.0570014	0.2728	0.78721	0.417045	0.392	0.771303	0.657941	0.139551
NULL	0.542959	FZD1	8321	-0.195324	-0.135932	-0.23625	0.471316	0.203778	-0.0360219	-0.110777	0.239734	0.410487	0.157636	0.00704299	0.220175	0.827019	0.502679	0.39014	0.565052	0.291312	0.0277904	0.367957	0.893621	0.64783
NULL	0.455597	G6PD	2539	0.512544	0.319613	-0.228637	0.176603	0.502014	0.0879364	-0.553003	0.0466367	0.205009	0.360619	0.478911	0.0506796	0.723939	0.032876	0.120117	0.35017	0.517385	0.627027	0.12774	0.822559	0.0925523
NULL	0.804363	GAB3	139716	-0.48824	0.0711764	-0.871714	0.89832	0.134178	0.816677	0.937455	0.438198	0.906959	0.170029	0.126752	0.823734	0.172521	0.125638	0.590301	0.944104	0.30725	0.249579	0.891475	0.310336	0.247983
NULL	0.963591	GABARAP	11337	-0.00766382	-0.140749	-0.116441	-0.263631	-0.0339503	-0.0753894	0.0481012	0.956124	0.317031	0.406721	0.0660466	0.807511	0.589322	0.730098	0.973959	0.473847	0.561629	0.155592	0.880535	0.720301	0.826964
NULL	0.956508	GABARAPL2	11345	-0.203688	-0.151154	-0.0345448	-0.0755794	0.06275	-0.164978	0.190237	0.157206	0.289964	0.807273	0.594211	0.657863	0.249238	0.185335	0.290727	0.445132	0.880356	0.72413	0.773761	0.4008	0.326408
NULL	0.911737	GABPA	2551	-0.524017	-0.611071	0.0163619	0.543848	-0.508778	-0.0518348	-0.211069	0.141579	0.0888651	0.962418	0.126162	0.153058	0.882607	0.546566	0.269713	0.193233	0.978056	0.248704	0.285329	0.928856	0.685425
NULL	0.468057	GABPB1	2553	-0.262798	0.317502	0.539536	-0.198994	-0.286933	-0.194725	0.124117	0.189454	0.115495	0.00979092	0.317302	0.153048	0.327692	0.530248	0.331479	0.233453	0.036113	0.474149	0.285322	0.484777	0.671356
NULL	0.902996	GABPB2	126626	-0.189789	0.126295	0.0135178	0.220554	0.181117	-0.0337535	0.252623	0.253914	0.44313	0.934242	0.184681	0.273718	0.837439	0.130946	0.405925	0.594697	0.960639	0.325647	0.427448	0.900478	0.255291
NULL	0.832711	GABRA5	2558	0.0305062	-0.204766	-0.19981	-0.372518	-0.87244	0.54823	0.916974	0.955727	0.711908	0.720291	0.501325	0.128323	0.335255	0.1122	0.973691	0.813844	0.819901	0.646641	0.251726	0.492089	0.228772
NULL	0.911612	GADD45A	1647	-0.18815	0.329582	0.404844	0.00706257	-0.00744327	0.299148	0.70404	0.541146	0.286907	0.193345	0.981691	0.980729	0.334062	0.028443	0.680931	0.441879	0.336255	0.989349	0.988764	0.490974	0.0829362
NULL	0.496483	GALNT11	63917	-0.0384633	-0.218174	-0.266377	0.158239	0.043455	-0.276567	-0.195625	0.777613	0.116555	0.0577632	0.251221	0.749824	0.0494847	0.157789	0.860261	0.234882	0.14095	0.40288	0.84057	0.125481	0.291527
NULL	0.647988	GALNT6	11226	0.0790404	-0.512583	-0.50646	0.65734	0.714439	0.182342	-0.0820111	0.820389	0.157135	0.149594	0.066211	0.0458316	0.599624	0.811686	0.889181	0.290644	0.280506	0.155879	0.118607	0.728472	0.88332
NULL	0.47918	GAMT	2593	0.357833	0.100209	-0.507531	-0.269407	0.135539	0.128093	-0.414772	0.0789805	0.613959	0.0152389	0.181172	0.495806	0.519695	0.043963	0.177385	0.740116	0.0511994	0.321347	0.64164	0.662342	0.115082
NULL	0.909755	GAPDH	2597	0.088905	0.29528	-0.266477	0.11029	0.206649	0.261399	0.0143851	0.612255	0.0995374	0.135185	0.530283	0.243447	0.142569	0.934478	0.738717	0.20981	0.261111	0.671392	0.39442	0.271107	0.960763
NULL	0.922943	GAREM1	64762	-0.328699	-1.29901	-1.09706	0.0874043	-0.0713276	-0.74281	-0.210643	0.542226	0.0279047	0.0574827	0.866865	0.904113	0.200742	0.724793	0.681863	0.0816981	0.140435	0.919077	0.942181	0.345104	0.82321
NULL	0.81432	GAREM2	150946	0.359653	0.00720473	-0.224423	0.0792018	0.345744	0.378428	-0.0441817	0.0705026	0.970283	0.25123	0.682493	0.0813095	0.0581811	0.819675	0.163109	0.982763	0.402881	0.792061	0.181252	0.141681	0.888667
NULL	0.917866	GASK1B	51313	-0.459819	-0.173245	-0.0850795	-0.154093	0.45223	-1.05814	-0.721111	0.42814	0.764418	0.882565	0.795168	0.442826	0.0823792	0.22644	0.581181	0.851109	0.928834	0.872074	0.594421	0.182927	0.375106
NULL	0.730301	GATA2	2624	0.286511	0.114137	-0.0680374	-0.450512	-0.35414	0.0600704	-0.459874	0.272694	0.660161	0.79317	0.09094	0.179044	0.817244	0.0874284	0.426497	0.775411	0.870703	0.1966	0.318667	0.88711	0.190914
NULL	0.880468	GATA3	2625	-0.0518321	1.21548	0.806661	0.253307	0.163515	0.929782	0.532783	0.922644	0.0345184	0.153011	0.655123	0.775201	0.112336	0.367459	0.953625	0.0960555	0.285274	0.771857	0.85867	0.228924	0.524046
NULL	0.992348	GATA4	2626	0.181553	-0.852051	-0.980394	-0.00531534	-0.233245	0.481945	-0.303405	0.782177	0.224439	0.162344	0.997011	0.732305	0.491763	0.673146	0.863341	0.372763	0.297532	0.99823	0.828416	0.638218	0.785064
NULL	0.520968	GATAD2A	54815	0.391477	-0.15827	-0.464216	-0.143706	0.0649163	0.111769	-0.199128	0.0188255	0.322913	0.0062172	0.368867	0.683019	0.483701	0.216007	0.0603466	0.479961	0.0251519	0.525421	0.792434	0.631273	0.362914
NULL	0.871894	GATC	283459	-0.0859087	-0.0197405	0.078877	-0.179153	0.00180121	-0.254372	0.124524	0.513252	0.880238	0.547883	0.177916	0.989022	0.0596644	0.345188	0.656883	0.927351	0.686552	0.317195	0.993725	0.144402	0.502011
NULL	0.469454	GBP1	2633	-0.812623	0.451227	0.996998	-0.216344	-1.26537	1.27609	1.24015	0.276184	0.525059	0.15565	0.755804	0.091909	0.0724278	0.0807776	0.430289	0.666963	0.288735	0.845057	0.198093	0.166346	0.180419
NULL	0.933167	GBP2	2634	-0.606238	-0.23385	0.0390036	0.0887286	-0.399735	-0.641738	-0.826164	0.231212	0.64816	0.935085	0.856684	0.437862	0.208308	0.113549	0.380504	0.766463	0.961086	0.912694	0.590076	0.354102	0.230712
NULL	0.957549	GCC2	9648	-0.628321	-0.47216	0.182454	0.648094	-0.485071	0.403832	0.140116	0.198841	0.329732	0.702849	0.184416	0.317108	0.406627	0.770458	0.342791	0.486761	0.807014	0.325321	0.473948	0.561507	0.855418
NULL	0.997364	GCNA	93953	-0.583788	-0.297729	-0.370792	-0.00284608	0.00260609	0.0417406	-0.0482347	0.100486	0.391406	0.287425	0.993303	0.994169	0.903411	0.888494	0.211226	0.547092	0.44243	0.995983	0.996583	0.941702	0.932354
NULL	0.683451	GCOM1	145781	-0.276195	-0.299678	0.00498987	-0.150565	-0.313037	-0.412989	-0.0395523	0.146647	0.116617	0.978661	0.422676	0.101529	0.0337595	0.832333	0.276625	0.234966	0.987578	0.576166	0.212842	0.0944748	0.897126
NULL	0.949177	GDAP2	54834	-0.170767	-0.0365157	0.23851	-0.107475	-0.281252	0.0684414	0.254567	0.391619	0.853624	0.232994	0.587926	0.162623	0.729961	0.204539	0.547274	0.910815	0.382425	0.719283	0.297798	0.826882	0.3496
NULL	0.846286	GDF9	2661	-0.418294	0.0581606	0.376122	0.155739	0.12776	0.368781	0.92573	0.29483	0.880544	0.319186	0.683472	0.738774	0.338211	0.0176113	0.45028	0.927483	0.476049	0.79277	0.832981	0.495026	0.0572353
NULL	0.760007	GDI2	2665	-0.274979	-0.0547992	0.179919	-0.264873	-0.228805	-0.250434	0.145856	0.121626	0.752826	0.304912	0.135298	0.194531	0.15693	0.404282	0.242274	0.842883	0.461029	0.261287	0.337689	0.290366	0.559185
NULL	0.676947	GDPD1	284161	-0.17162	0.386361	0.388134	0.221577	0.136686	0.316373	0.429405	0.470327	0.108423	0.106621	0.350326	0.563528	0.186539	0.0759705	0.619407	0.2231	0.220379	0.507166	0.699266	0.327815	0.172369
NULL	0.991068	GDPGP1	390637	0.431754	0.281957	0.00430273	-0.0792886	0.174918	0.18306	0.17644	0.146438	0.33813	0.988347	0.788142	0.553005	0.534572	0.549009	0.276365	0.494941	0.993312	0.867369	0.690633	0.675218	0.687447
NULL	0.462071	GEMIN8	54960	-0.0220856	-0.0659529	-0.194042	0.214744	0.262725	-0.261706	-0.244625	0.890633	0.682076	0.233071	0.187631	0.109291	0.111887	0.136095	0.9337	0.791779	0.382499	0.329173	0.22441	0.228311	0.262352
NULL	0.842762	GET1	7485	-0.10956	0.156594	0.228026	-0.0635002	-0.181282	-0.108725	0.119182	0.359522	0.193181	0.062058	0.593472	0.134106	0.363269	0.319371	0.516279	0.336048	0.148656	0.72357	0.259637	0.519984	0.476178
NULL	0.646017	GET3	439	0.457063	0.0606588	-0.306813	-0.225862	0.168103	0.204108	-0.184254	0.0106227	0.719529	0.0770704	0.187484	0.323497	0.232224	0.280009	0.0385507	0.819351	0.17418	0.328969	0.480501	0.38156	0.434525
NULL	0.637835	GET4	51608	0.428125	0.331336	-0.231392	-0.116299	0.17974	0.506231	-0.0131905	0.0381177	0.103224	0.249727	0.559725	0.368951	0.015691	0.947155	0.103393	0.215336	0.401228	0.696096	0.525525	0.052328	0.968518
NULL	0.94366	GFER	2671	0.297947	0.23616	-0.235879	0.0629019	0.258216	0.336789	-0.0182561	0.160132	0.262202	0.263163	0.763162	0.221201	0.114512	0.930311	0.294573	0.415056	0.41606	0.850265	0.369144	0.232067	0.958201
NULL	0.717579	GFM2	84340	-0.2131	0.19549	0.402252	-0.376035	-0.367612	0.0303722	0.350667	0.367677	0.408541	0.0946615	0.1181	0.12574	0.897369	0.143908	0.52425	0.563365	0.202379	0.237187	0.248084	0.937903	0.272877
NULL	0.991244	GFOD1	54438	0.105353	-0.423651	-0.152122	0.23717	0.0734506	0.429759	0.1389	0.808187	0.341159	0.726409	0.589611	0.865789	0.329414	0.753264	0.881045	0.497821	0.824255	0.720522	0.918482	0.486487	0.84317
NULL	0.946327	GGACT	87769	-0.0672131	0.319528	0.11916	-0.0187742	-0.123033	0.235686	0.157146	0.684134	0.0595781	0.470908	0.909404	0.457948	0.159885	0.344162	0.793206	0.144236	0.61994	0.94543	0.60824	0.294234	0.500926
NULL	0.970945	GGCX	2677	0.156379	0.161681	0.0147499	-0.00149903	0.200603	0.0965781	0.150394	0.293216	0.277596	0.920281	0.991877	0.18045	0.514007	0.311989	0.448661	0.431795	0.952218	0.9952	0.320435	0.657572	0.468476
NULL	0.989544	GGNBP2	79893	-0.394884	-0.156457	0.181508	0.105335	-0.32398	-0.0103796	0.0636331	0.129275	0.540243	0.477537	0.679528	0.209823	0.96757	0.802779	0.253052	0.68015	0.625861	0.789832	0.355793	0.981069	0.877249
NULL	0.983858	GGPS1	9453	-0.474617	-0.3108	0.0938304	0.314016	-0.189326	0.0538802	0.157095	0.103869	0.27958	0.741424	0.273975	0.507147	0.850081	0.581603	0.216345	0.434032	0.834819	0.427781	0.651631	0.908544	0.714258
NULL	0.547043	GHDC	84514	0.401233	0.136644	-0.462294	0.0970331	0.344776	0.309486	-0.303911	0.0671258	0.522524	0.0366464	0.648915	0.11292	0.15288	0.160743	0.157403	0.664803	0.100399	0.767057	0.229795	0.285074	0.295388
NULL	0.849548	GIGYF2	26058	-0.137052	0.0214595	0.238609	-0.107185	-0.184669	-0.303866	-0.0792687	0.371786	0.888056	0.125312	0.483769	0.231421	0.0538311	0.604083	0.528439	0.932116	0.247516	0.6313	0.380712	0.133604	0.732154
NULL	0.930981	GIMAP2	26157	-0.252463	-0.148308	0.46052	-0.288078	-1.43466	-0.0291931	-0.302791	0.657256	0.787211	0.421414	0.608297	0.0254579	0.95116	0.593385	0.773358	0.866757	0.575059	0.73535	0.0762159	0.970935	0.723493
NULL	0.769115	GIN1	54826	-0.417912	-0.553735	0.22578	-0.0822268	-0.884504	-0.322849	-0.0910837	0.212263	0.102626	0.490325	0.801953	0.0125222	0.331934	0.782446	0.358581	0.214466	0.637045	0.876661	0.043902	0.488784	0.863564
NULL	0.95914	GIPC1	10755	0.465737	0.423655	-0.167203	-0.0581807	0.252565	0.461661	-0.0592678	0.104812	0.139783	0.552226	0.835632	0.370721	0.110253	0.833109	0.217641	0.267216	0.690013	0.899283	0.527396	0.225837	0.897633
NULL	0.985157	GIPC3	126326	0.214033	-0.480771	-0.361584	0.634039	0.563865	0.149145	-0.18031	0.714791	0.441324	0.568364	0.295947	0.342135	0.814637	0.791953	0.81593	0.593093	0.703278	0.451431	0.49882	0.88528	0.869906
NULL	0.676477	GIT1	28964	0.544504	0.144402	-0.283381	-0.00274411	0.336861	0.169926	-0.399791	0.0132588	0.489082	0.180527	0.989468	0.113034	0.416659	0.0623974	0.0459616	0.635887	0.320548	0.993979	0.22996	0.570537	0.149222
NULL	0.994658	GJC2	57165	-0.0239524	0.150856	-0.264982	0.107338	-0.219013	0.0471421	-0.362212	0.961294	0.74214	0.575327	0.815479	0.642985	0.91959	0.459436	0.977382	0.835189	0.709109	0.885862	0.76277	0.951777	0.609557
NULL	0.611736	GKAP1	80318	-0.858324	0.288097	0.34297	-0.249746	-1.26159	-0.93289	-0.290795	0.104036	0.557956	0.484057	0.617771	0.0234462	0.0842176	0.565641	0.21655	0.694652	0.631508	0.743064	0.0716072	0.185867	0.700973
NULL	0.987985	GLB1	2720	0.163161	-0.156785	-0.236757	0.0167454	0.292728	-0.0179019	0.021154	0.397892	0.416438	0.223175	0.930517	0.134754	0.925818	0.912474	0.553264	0.570323	0.371358	0.958307	0.260488	0.955567	0.947499
NULL	0.490625	GLB1L2	89944	0.405969	0.101703	0.114212	0.622128	0.572503	-0.619707	-0.810006	0.335896	0.809275	0.78617	0.159643	0.17675	0.162518	0.0686586	0.492654	0.881745	0.866034	0.29394	0.315748	0.297685	0.159923
NULL	0.995065	GLCCI1	113263	-0.325501	-0.190714	-0.0833407	0.0708776	-0.305998	-0.0427939	0.00323948	0.313172	0.551636	0.793898	0.824183	0.342355	0.893973	0.991954	0.469771	0.689503	0.871133	0.891689	0.499006	0.935765	0.995257
NULL	0.958602	GLCE	26035	-0.321011	-0.0964316	0.266415	0.608422	0.196438	-0.0987247	-0.0291838	0.291318	0.74876	0.378527	0.0507106	0.515419	0.743312	0.922759	0.446708	0.839765	0.534979	0.127797	0.65878	0.835965	0.953714
NULL	0.963145	GLMN	11146	-0.488042	-0.555742	-0.197062	0.0786834	-0.673883	-0.0447206	0.0727474	0.156259	0.108669	0.558465	0.815119	0.0546496	0.8945	0.828824	0.289489	0.22349	0.695019	0.885615	0.135099	0.936155	0.894815
NULL	0.662973	GLRX	2745	-0.283674	-0.0418536	0.0617983	-0.209195	-0.229768	-0.472456	-0.178686	0.168051	0.836352	0.760216	0.30598	0.261174	0.0257131	0.380582	0.304662	0.899716	0.848221	0.462157	0.413903	0.0767973	0.536922
NULL	0.87494	GLS	2744	-0.427998	-0.481233	-0.0132639	-0.123071	-0.617333	-0.12443	-0.0084842	0.0952492	0.0622523	0.957679	0.623645	0.0192038	0.619592	0.972955	0.203257	0.148978	0.974923	0.74768	0.0612536	0.744496	0.984244
NULL	0.964465	GLTP	51228	-0.141782	0.0867211	-0.10339	-0.213023	-0.156898	-0.111968	-0.0300183	0.360709	0.575075	0.504654	0.173576	0.31264	0.4699	0.845825	0.517434	0.708927	0.649486	0.311663	0.469178	0.618987	0.905891
NULL	0.987773	GLYR1	84656	0.136937	0.181715	-0.0442142	-0.0856874	0.0800574	0.0218033	-0.0188965	0.194147	0.0881405	0.671168	0.412495	0.443556	0.833953	0.855851	0.337238	0.192093	0.783538	0.566893	0.595027	0.89812	0.912179
NULL	0.959291	GMCL1	64395	-0.156005	-0.181532	0.151767	0.165367	-0.158471	0.0846601	0.328407	0.469536	0.402	0.48075	0.443276	0.463148	0.694589	0.133176	0.61867	0.557184	0.62851	0.594828	0.613065	0.800918	0.258317
NULL	0.940737	GNAI1	2770	-0.0741952	-0.419219	0.0887853	-0.23686	-0.403657	-0.275579	-0.222139	0.80149	0.162792	0.763252	0.424859	0.178522	0.356652	0.455454	0.876471	0.297985	0.850321	0.578216	0.317971	0.513407	0.605958
NULL	0.297637	GNAI3	2773	-0.342539	0.103614	0.531668	-0.0394033	-0.542663	0.272581	0.406734	0.14184	0.650598	0.0259133	0.863053	0.0234622	0.238643	0.0829059	0.270095	0.768269	0.0772413	0.916642	0.0716473	0.38886	0.183799
NULL	0.983561	GNAQ	2776	-0.469364	-0.0971898	0.271527	0.0722608	-0.114081	-0.280878	-0.148568	0.0670999	0.696728	0.279114	0.7714	0.646816	0.264895	0.551275	0.157357	0.802482	0.43351	0.856043	0.765602	0.417855	0.689244
NULL	0.830947	GNB3	2784	0.154274	0.144453	-0.338831	0.543408	0.915973	0.517202	0.290266	0.743223	0.890618	0.484248	0.248892	0.0646568	0.279267	0.539379	0.835913	0.933694	0.631678	0.400442	0.153254	0.433699	0.679441
NULL	0.949792	GNB4	59345	-0.368025	0.0393797	0.431887	0.330005	-0.0569181	0.0787795	0.2615	0.116385	0.863551	0.0671807	0.157152	0.804011	0.731279	0.259341	0.234635	0.91694	0.157494	0.290654	0.87815	0.827676	0.411899
NULL	0.959155	GNE	10020	-0.0439495	0.11003	0.196304	0.129269	0.178568	-0.0419904	0.113259	0.751647	0.430321	0.163831	0.355142	0.20431	0.762478	0.417032	0.841922	0.583096	0.299327	0.512013	0.349326	0.849785	0.570903
NULL	0.945263	GNL2	29889	-0.366111	-0.143298	0.214579	-0.180601	-0.541331	-0.0817175	-0.0710326	0.167756	0.583196	0.412474	0.489838	0.0456196	0.75392	0.785303	0.304304	0.715517	0.566893	0.636591	0.118222	0.843748	0.865334
NULL	0.967407	GNPNAT1	64841	-0.206579	0.173224	0.346933	-0.00370497	-0.161253	0.0481051	0.34028	0.326269	0.409316	0.103956	0.985838	0.442786	0.817942	0.111303	0.483218	0.563993	0.216456	0.99178	0.594397	0.887501	0.227478
NULL	0.886452	GNRH1	2796	-0.683803	-0.674786	-0.0155324	0.969206	-0.294071	-0.0880726	-0.581002	0.167573	0.175365	0.972305	0.0464375	0.539637	0.858944	0.24556	0.304074	0.314002	0.983876	0.119732	0.679642	0.91424	0.396794
NULL	0.973926	GNS	2799	-0.0442195	-0.202158	-0.0368112	-0.244194	-0.033005	-0.274402	0.041793	0.827376	0.322714	0.855903	0.235543	0.870953	0.183355	0.836988	0.893823	0.479712	0.912191	0.385272	0.92167	0.323997	0.900142
NULL	0.974601	GOLGA1	2800	-0.0839483	-0.025196	-0.0122662	-0.171923	-0.140779	-0.0488359	0.0799757	0.550339	0.857346	0.93023	0.226474	0.319515	0.727942	0.569659	0.688438	0.913189	0.958138	0.375143	0.476348	0.825386	0.704432
NULL	0.619114	GOLGA8A	23015	-0.917273	-0.490883	-0.629799	0.313961	-0.57027	0.0848875	-0.617185	0.0219684	0.197547	0.0990499	0.398835	0.136111	0.820067	0.10775	0.0680922	0.341208	0.209032	0.554168	0.26237	0.888931	0.22207
NULL	0.932843	GOLGA8B	440270	-0.543376	-0.427157	-0.262578	0.33242	-0.305716	-0.259017	-0.357992	0.107958	0.202057	0.428189	0.316695	0.357079	0.438361	0.28435	0.222388	0.346641	0.581207	0.47349	0.513756	0.590454	0.43909
NULL	0.830871	GOLGB1	2804	-0.548437	-0.654027	-0.172295	0.996959	-0.495588	-0.0174828	-0.618057	0.263038	0.186792	0.721249	0.0474292	0.312305	0.971268	0.209023	0.41594	0.328104	0.820607	0.121633	0.468848	0.983364	0.354862
NULL	0.979227	GOLPH3L	55204	-0.216299	-0.122803	-0.0112952	0.20282	0.0955211	-0.0768582	0.126712	0.211325	0.473613	0.947156	0.240104	0.57658	0.653472	0.459907	0.357501	0.622352	0.968518	0.390571	0.710118	0.770575	0.61005
NULL	0.868301	GP1BB	2812	0.257226	-0.774882	-0.517177	0.154622	0.817405	0.436016	-0.00416985	0.51726	0.0737295	0.215787	0.699857	0.0474423	0.284912	0.993393	0.660245	0.168585	0.362674	0.804724	0.121653	0.43972	0.996041
NULL	0.970349	GPATCH1	55094	-0.043769	0.000291303	0.0528192	-0.0496936	0.046008	0.0762938	0.274128	0.768286	0.998483	0.721982	0.738002	0.756703	0.60838	0.0725852	0.853824	0.999121	0.821201	0.832424	0.845682	0.735423	0.166644
NULL	0.691578	GPATCH11	253635	-0.234871	-0.135335	0.495854	-0.308612	-0.300974	-0.0859213	0.509628	0.349558	0.58818	0.0537564	0.221593	0.233086	0.73065	0.0479761	0.506454	0.719485	0.133466	0.369588	0.382508	0.827276	0.122655
NULL	0.977389	GPATCH2	55105	-0.27874	-0.242148	0.187099	0.40366	-0.0585758	-0.134606	-0.0627525	0.269596	0.336365	0.454668	0.112887	0.814373	0.591192	0.801632	0.423206	0.493128	0.605242	0.229742	0.885122	0.721787	0.876551
NULL	0.792034	GPATCH3	63906	0.32032	0.0902257	-0.217202	-0.0291849	0.309639	0.26033	-0.0261532	0.0430688	0.556245	0.162603	0.848705	0.0499785	0.0964838	0.864345	0.113347	0.693251	0.297781	0.907673	0.126414	0.205161	0.917482
NULL	0.59306	GPBP1	65056	-0.551351	-0.699004	-0.174829	0.145306	-0.656643	-0.523023	-0.444966	0.121027	0.0521562	0.61446	0.675154	0.0676099	0.139812	0.206568	0.241442	0.130525	0.740475	0.78654	0.158221	0.26725	0.352025
NULL	0.692936	GPC4	2239	-0.426633	-0.728616	-0.485959	0.354881	0.676077	0.213801	0.522802	0.26828	0.0656798	0.2071	0.348523	0.0803005	0.584194	0.189093	0.421672	0.154979	0.352672	0.505426	0.179585	0.716296	0.331033
NULL	0.946068	GPCPD1	56261	-0.40989	0.115841	0.53634	0.149855	-0.598227	0.0643017	0.126024	0.183988	0.701786	0.0835736	0.621541	0.0565277	0.832075	0.677461	0.32476	0.806216	0.184821	0.746033	0.138692	0.896997	0.788163
NULL	0.944295	GPR135	64582	0.63402	0.246441	0.0297523	0.491122	0.101695	0.998873	-0.0156923	0.194625	0.617381	0.951174	0.317555	0.837557	0.0438642	0.976679	0.337781	0.742782	0.970939	0.474381	0.900555	0.114904	0.986501
NULL	0.551145	GPR146	115330	0.154668	-0.594535	-1.13731	-0.280915	-0.161232	-0.487975	-0.946505	0.718232	0.186142	0.0148568	0.514805	0.706572	0.26953	0.0402993	0.818341	0.327354	0.050204	0.65832	0.809824	0.423122	0.107808
NULL	0.750498	GPR157	80045	0.266356	0.156623	-0.923676	-0.255379	0.0682138	0.0353506	-1.1647	0.490351	0.684113	0.0289773	0.510922	0.858196	0.926434	0.00775706	0.63707	0.793201	0.0841087	0.654921	0.913804	0.955974	0.0299956
NULL	0.909642	GPR75	10936	-0.17822	0.451718	0.693339	0.151722	0.221685	0.130965	0.281465	0.544053	0.125165	0.0209545	0.602901	0.447298	0.654827	0.337385	0.683359	0.247357	0.0656097	0.731233	0.598536	0.77161	0.494188
NULL	0.984314	GPR89A	653519	-0.294255	-0.337384	-0.125832	0.025339	-0.230983	-0.100992	0.154963	0.191576	0.135451	0.569966	0.908718	0.302868	0.649172	0.485209	0.334172	0.2615	0.704694	0.94495	0.458747	0.767239	0.632576
NULL	0.981067	GPR89B	51463	0.245179	-0.0484584	-0.312079	0.119754	-0.139291	-0.0807741	-0.576704	0.471724	0.888467	0.366556	0.725568	0.686863	0.81707	0.115619	0.620675	0.932345	0.523145	0.823743	0.795362	0.88699	0.233586
NULL	0.912288	GPRASP1	9737	-0.592942	0.524122	0.491986	0.331823	-0.318817	0.141667	-0.110493	0.0651302	0.0950856	0.114765	0.28403	0.307566	0.646237	0.721036	0.154083	0.203015	0.232412	0.438781	0.463887	0.765178	0.820449
NULL	0.972331	GPS2	2874	0.334709	0.169595	-0.0500854	-0.0105331	0.233667	0.26211	0.0133304	0.081449	0.368107	0.788996	0.955205	0.218156	0.168831	0.943254	0.181491	0.52467	0.868034	0.973398	0.365521	0.305676	0.96595
NULL	0.768978	GPT2	84706	0.255823	0.607828	0.209916	-0.0315472	-0.0735817	0.843595	0.55679	0.468336	0.0919033	0.551035	0.928868	0.834371	0.0241903	0.125124	0.617634	0.198086	0.689051	0.957468	0.898364	0.0733052	0.247307
NULL	0.496474	GPX1	2876	0.512627	0.471542	-0.150218	0.0135875	0.342211	0.700825	-0.047878	0.0454008	0.064356	0.544163	0.95613	0.173409	0.00788484	0.846296	0.117794	0.152751	0.683399	0.973959	0.311449	0.0303783	0.906212
NULL	0.881915	GRAMD1C	54762	-0.692979	-0.227013	0.390745	0.293036	-0.667915	-0.120317	-0.226963	0.0457739	0.493937	0.237644	0.37491	0.0534532	0.716944	0.496522	0.118509	0.639944	0.387617	0.531416	0.132927	0.817384	0.64225
NULL	0.954795	GRHL1	29841	-0.235429	0.41404	0.520388	0.0672683	-0.310523	-0.1839	0.00152983	0.364009	0.113253	0.0489122	0.793328	0.234083	0.479376	0.995209	0.520703	0.230251	0.124396	0.870755	0.383686	0.627373	0.997214
NULL	0.99168	GRIK2	2898	-0.58207	-0.103181	0.153092	0.233776	-0.0505495	-0.153331	0.135176	0.0567222	0.726495	0.603717	0.429933	0.863778	0.606188	0.649482	0.139043	0.824291	0.731883	0.582751	0.917061	0.733664	0.767456
NULL	0.88642	GRIN2C	2905	-0.0221269	0.441741	-0.180994	0.740163	0.979241	0.848294	0.560667	0.974688	0.523385	0.795591	0.287165	0.159812	0.223637	0.41912	0.985198	0.665498	0.872326	0.442178	0.294149	0.371841	0.572993
NULL	0.963446	GRM1	2911	0.5126	-0.180028	-0.443604	0.199929	0.199128	-0.292287	-0.522626	0.180877	0.632895	0.242184	0.581373	0.587752	0.435357	0.163968	0.320987	0.75488	0.39298	0.714066	0.719107	0.587876	0.299488
NULL	0.990764	GRPR	2925	0.167638	0.816746	1.39442	-0.108401	-0.381128	0.198738	0.204065	0.809725	0.253589	0.0526234	0.877489	0.593818	0.783053	0.773621	0.882037	0.405632	0.131378	0.925723	0.723844	0.863983	0.857507
NULL	0.553437	GSAP	54103	-0.387543	-0.104558	0.231648	1.1071	0.265443	0.0961416	0.0293854	0.24878	0.7462	0.47598	0.00153222	0.418208	0.77123	0.931845	0.400343	0.838124	0.624488	0.00818881	0.572093	0.856012	0.959181
NULL	0.976655	GSDME	1687	-0.108778	0.73764	0.327836	0.0481109	0.189165	0.679058	0.299879	0.806828	0.124289	0.474579	0.915602	0.675829	0.154235	0.520789	0.880146	0.246103	0.623262	0.949463	0.786941	0.286856	0.663295
NULL	0.995755	GSPT2	23708	-0.414084	-0.0669029	0.0290951	-0.155164	-0.147946	-0.0921006	0.130429	0.292391	0.861718	0.938472	0.679137	0.707067	0.812854	0.737493	0.447888	0.915872	0.962918	0.789507	0.810148	0.884059	0.832043
NULL	0.622197	GSS	2937	0.139734	0.113826	-0.0881129	-0.106857	0.0363024	-0.183759	-0.341708	0.289209	0.386466	0.501479	0.416431	0.781258	0.166447	0.0131549	0.444329	0.542297	0.646766	0.570323	0.862788	0.302637	0.0456889
NULL	0.651875	GSTK1	373156	0.125273	0.0946953	-0.187967	0.023597	0.122617	-0.0421424	-0.337766	0.289223	0.421269	0.115942	0.840305	0.299315	0.719205	0.00680185	0.444329	0.57495	0.234035	0.9023	0.454973	0.819117	0.0270389
NULL	0.936976	GSTM3	2947	-0.147045	0.358896	0.422358	-0.16106	-0.0473631	-0.028829	0.094797	0.425647	0.0578572	0.0269297	0.383418	0.796674	0.875182	0.606491	0.578946	0.141098	0.0795444	0.539596	0.873024	0.924253	0.733853
NULL	0.716367	GSTZ1	2954	0.179372	0.0671287	-0.29686	0.170096	0.546693	0.223854	0.0202313	0.388003	0.746256	0.158338	0.412714	0.0122083	0.283296	0.922024	0.543762	0.838153	0.292263	0.567055	0.04303	0.438119	0.953319
NULL	0.88797	GTF2A1	2957	-0.415501	-0.60953	-0.04622	0.2309	-0.280842	-0.41461	-0.295674	0.1703	0.0487218	0.876522	0.43925	0.34898	0.172353	0.325002	0.307579	0.124019	0.925164	0.591298	0.505895	0.310118	0.481959
NULL	0.990629	GTF2B	2959	-0.202024	-0.177818	-0.0542473	0.0485491	-0.0472376	-0.229747	-0.015891	0.266734	0.327121	0.762976	0.787243	0.792947	0.20882	0.929683	0.419842	0.484168	0.850128	0.866771	0.870593	0.354643	0.957807
NULL	0.482183	GTF2E2	2961	-0.174694	-0.220183	-0.0262828	-0.201997	-0.153168	-0.423777	0.0414923	0.252578	0.151549	0.861683	0.187373	0.314779	0.00832024	0.783592	0.404489	0.283229	0.915872	0.328835	0.471563	0.0316946	0.864392
NULL	0.840369	GTF2F2	2963	-0.523775	0.142874	0.363795	-0.0976817	-0.650561	0.0881282	0.221831	0.0586488	0.593532	0.179784	0.715198	0.0206464	0.742007	0.409115	0.142543	0.723614	0.319562	0.81623	0.0648602	0.835136	0.563876
NULL	0.858657	GTF2I	2969	-0.126635	-0.254712	-0.0425066	0.206651	0.293166	-0.157486	0.340731	0.556413	0.242054	0.843105	0.340126	0.179255	0.467219	0.121722	0.693332	0.392822	0.904055	0.496981	0.318902	0.616636	0.242395
NULL	0.838438	GTF3C2	2976	0.190428	-0.220841	-0.239063	-0.28946	-0.0354977	-0.101829	-0.0968375	0.189253	0.130362	0.102504	0.0502083	0.804072	0.478353	0.500083	0.331246	0.254554	0.214289	0.126841	0.878168	0.626547	0.645529
NULL	0.822816	GTF3C3	9330	-0.27382	0.208481	0.539114	-0.123596	-0.354816	0.0512301	0.248452	0.216501	0.344447	0.0188506	0.572975	0.112488	0.815158	0.261461	0.363498	0.501219	0.0604132	0.707099	0.229182	0.885619	0.414231
NULL	0.384121	GTF3C5	9328	0.307751	0.190807	-0.204722	0.0566608	0.331485	0.447948	0.109835	0.0834235	0.275319	0.242733	0.743766	0.0631407	0.0141894	0.527432	0.184606	0.429321	0.3937	0.836291	0.150543	0.0484367	0.668954
NULL	0.678495	GTPBP1	9567	0.342984	0.270438	-0.0714389	0.105066	0.376427	0.308813	0.082129	0.0639827	0.139571	0.691404	0.559861	0.0431482	0.0935417	0.648231	0.152046	0.26695	0.798696	0.696194	0.113488	0.200673	0.766463
NULL	0.796312	GTPBP2	54676	0.195792	0.145314	-0.135145	0.157931	0.29045	0.117533	-0.140872	0.191289	0.328761	0.36327	0.289226	0.0564971	0.428543	0.343806	0.333805	0.48587	0.519984	0.444329	0.138638	0.581557	0.50054
NULL	0.749426	GTPBP3	84705	0.229122	0.160992	-0.0716082	5.01e-05	0.108588	0.376424	0.180683	0.128317	0.280636	0.628589	0.999748	0.464547	0.0155188	0.227354	0.251725	0.435157	0.751573	0.999851	0.614339	0.0518775	0.376196
NULL	0.956842	GUCD1	83606	0.300199	-0.124461	-0.282097	-0.0449089	0.10816	-0.0263528	-0.209119	0.0548919	0.413931	0.0702241	0.767017	0.477015	0.862066	0.174505	0.135588	0.5681	0.162589	0.852905	0.62538	0.916089	0.312867
NULL	0.615874	GUSB	2990	0.0786656	0.110326	-0.0215652	0.209239	0.328446	0.171381	0.119485	0.597389	0.460139	0.884749	0.166346	0.0336615	0.255454	0.424884	0.726627	0.610315	0.930205	0.30251	0.0942386	0.407617	0.578233
NULL	0.348073	GYS1	2997	0.28283	0.478099	-0.00703054	-0.506812	-0.168197	0.357705	0.153443	0.181061	0.0278109	0.973023	0.0204231	0.422031	0.0935897	0.463122	0.321231	0.0815021	0.984263	0.0643223	0.575598	0.200749	0.613047
NULL	0.955659	GZF1	64412	-0.0162355	-0.151564	-0.0897051	0.0199083	-0.00440409	-0.188408	-0.0902896	0.873223	0.143665	0.380909	0.844937	0.96543	0.0719688	0.378439	0.923108	0.272562	0.53721	0.905179	0.979831	0.16555	0.534886
NULL	0.57872	H2AW	92815	1.38599	0.95316	-0.45342	0.566518	0.754011	1.52243	0.307969	0.0343738	0.138302	0.506273	0.383167	0.249342	0.0201588	0.643182	0.0957603	0.265301	0.65088	0.539384	0.400856	0.0636841	0.762898
NULL	0.760083	H2AX	3014	0.430595	-0.0931366	-0.258475	-0.799817	-0.627727	0.00241827	-0.625201	0.308324	0.824044	0.538594	0.0666766	0.14392	0.995672	0.149744	0.464728	0.891642	0.678761	0.156668	0.272888	0.997513	0.280713
NULL	0.723169	H3-3A	3020	-0.41142	-0.123818	0.134418	0.21465	0.126679	-0.194225	0.481841	0.0535232	0.547999	0.514365	0.300275	0.538501	0.349053	0.0248235	0.133026	0.686644	0.6579	0.45599	0.678678	0.505948	0.074778
NULL	0.694706	HACE1	57531	-0.28068	0.306688	0.754098	0.302627	-0.0576842	0.213327	0.390282	0.298334	0.255314	0.00778241	0.261105	0.829012	0.427417	0.150737	0.45392	0.407451	0.0300781	0.413838	0.894898	0.580499	0.282076
NULL	0.985995	HACL1	26061	-0.0210296	0.173091	0.257896	-0.177707	-0.0670269	-0.0137712	0.165543	0.911215	0.362062	0.177888	0.351795	0.723034	0.941813	0.383159	0.946624	0.518766	0.317167	0.508696	0.821905	0.965077	0.53938
NULL	0.91031	HARS2	23438	0.111297	-0.251723	-0.181836	0.0380664	0.097498	-0.131716	-0.0542554	0.333141	0.0339162	0.11856	0.738918	0.395816	0.253797	0.635202	0.489999	0.094794	0.23789	0.83306	0.551373	0.405824	0.756769
NULL	0.882297	HAS3	3038	-0.142651	0.0767437	0.0538524	0.544802	0.546739	0.10764	-0.131789	0.648749	0.806121	0.863121	0.0910621	0.0883158	0.730926	0.674319	0.766907	0.879611	0.916663	0.196798	0.192378	0.827487	0.78594
NULL	0.755106	HAUS7	55559	0.324816	-0.0454627	-0.262442	0.0990868	0.120078	0.835407	0.276839	0.273384	0.876914	0.374752	0.736041	0.682842	0.00812312	0.352172	0.427127	0.925393	0.531246	0.831155	0.792326	0.0310877	0.50907
NULL	0.979809	HBQ1	3049	1.15838	0.181285	-1.15055	0.174964	-0.0243212	0.828243	-0.219255	0.0527103	0.763754	0.0871108	0.771536	0.968747	0.167456	0.726209	0.131535	0.850672	0.19043	0.856086	0.981884	0.30393	0.824117
NULL	0.976003	HCN3	57657	0.177447	0.332441	0.122925	-0.246718	-0.199972	0.248499	-0.0966102	0.499799	0.210661	0.639328	0.354085	0.450602	0.349835	0.714411	0.645267	0.356709	0.759888	0.510998	0.601505	0.506682	0.81561
NULL	0.43551	HDAC10	83933	0.689581	0.552599	-0.298029	0.278016	0.387049	0.727466	-0.292655	0.0376173	0.0913825	0.353811	0.386373	0.229922	0.0291344	0.364235	0.102391	0.19727	0.510739	0.542222	0.37903	0.0844473	0.520937
NULL	0.683059	HDAC11	79885	-0.31412	0.351477	-0.464231	0.709749	0.909207	0.792727	0.401682	0.542252	0.489227	0.370242	0.176044	0.0911506	0.135792	0.447634	0.681874	0.63601	0.526846	0.314863	0.196919	0.261975	0.598821
NULL	0.837971	HDAC2	3066	-0.369608	-0.262383	0.19056	-0.190341	-0.480758	-0.293218	-0.00345559	0.116832	0.259813	0.410393	0.411151	0.0444479	0.209363	0.98802	0.235252	0.412365	0.564995	0.565605	0.116004	0.355246	0.993102
NULL	0.986794	HDAC3	8841	0.038832	0.0482112	-0.00574601	-0.138198	0.032455	-0.0452951	0.0522126	0.722	0.658922	0.958006	0.211088	0.766137	0.678541	0.632851	0.821201	0.774536	0.975153	0.357213	0.852322	0.788981	0.754857
NULL	0.861055	HDGFL3	50810	-0.271112	-0.131908	0.202783	-0.0668259	-0.274045	-0.461028	-0.183277	0.236637	0.561144	0.372377	0.767784	0.231957	0.0493428	0.420882	0.386501	0.697342	0.529015	0.853474	0.381264	0.125232	0.574599
NULL	0.937479	HDX	139324	-0.459198	-0.109455	0.575735	0.486526	-0.14447	0.216745	0.269047	0.159963	0.731759	0.0759164	0.131277	0.651036	0.499401	0.400478	0.294344	0.828029	0.172278	0.255711	0.768639	0.644924	0.55573
NULL	0.829713	HEATR5A	25938	-0.0816176	-0.449472	-0.194701	-0.0642083	-0.28414	-0.555871	-0.350518	0.772364	0.120944	0.493176	0.820808	0.319296	0.05852	0.22355	0.856691	0.241327	0.639336	0.889494	0.476124	0.142292	0.371747
NULL	0.958007	HEATR5B	54497	-0.202569	0.239622	0.501333	-0.0438371	-0.17788	0.155983	0.343617	0.425387	0.346763	0.0549306	0.862339	0.483526	0.539353	0.181635	0.57869	0.503666	0.135666	0.916214	0.631119	0.679426	0.321933
NULL	0.66924	HECA	51696	-0.237363	-0.141957	0.115644	0.681133	0.295686	0.0267354	-0.129125	0.323814	0.552702	0.627127	0.00712111	0.219768	0.910745	0.589432	0.480808	0.690421	0.75039	0.0280326	0.367505	0.946357	0.720365
NULL	0.898708	HECTD1	25831	-0.362239	-0.48731	0.0542557	-0.00291415	-0.625158	-0.360121	-0.431942	0.307936	0.17409	0.877874	0.993442	0.0843545	0.315327	0.228064	0.464316	0.312372	0.925957	0.996064	0.186056	0.472108	0.37694
NULL	0.683406	HENMT1	113802	-0.551405	-0.0297755	0.00443247	0.586962	-0.200483	0.662694	0.829479	0.221663	0.94636	0.993299	0.172722	0.642974	0.130602	0.0582256	0.369692	0.96798	0.995983	0.310583	0.762767	0.254872	0.141765
NULL	0.919364	HERC1	8925	0.0132645	-0.226114	0.0347175	-0.159095	-0.430229	-0.192045	-0.0502443	0.95054	0.295264	0.871417	0.459071	0.0518676	0.373245	0.814709	0.970581	0.450728	0.921973	0.609248	0.12994	0.529837	0.885339
NULL	0.893806	HEXIM2	124790	0.39075	0.131446	-0.485426	-0.318014	-0.0584747	-0.065827	-0.402082	0.110235	0.584761	0.0508326	0.191948	0.807282	0.784605	0.102974	0.225824	0.716721	0.128015	0.334612	0.880356	0.864913	0.21497
NULL	0.558827	HFE	3077	0.163694	-0.0316214	0.0444204	0.604277	0.828189	0.409883	0.371683	0.674837	0.933521	0.909515	0.120917	0.0365518	0.289529	0.335714	0.786279	0.960217	0.945515	0.241292	0.100225	0.444688	0.492513
NULL	0.82859	HIKESHI	51501	-0.0569246	0.0410012	0.0385255	-0.232196	-0.155888	0.0633839	0.0413187	0.598999	0.704552	0.721673	0.0383621	0.156178	0.558598	0.702537	0.727992	0.808263	0.820974	0.103839	0.289399	0.695139	0.806798
NULL	0.989686	HINT2	84681	0.0649029	0.258361	0.0562895	-0.239499	-0.0801603	-0.0544151	-0.150832	0.785881	0.284626	0.813775	0.322683	0.739051	0.821095	0.531751	0.865765	0.439405	0.884691	0.479701	0.833152	0.889698	0.672714
NULL	0.668265	HIP1R	9026	0.515825	-0.314791	-0.973725	-0.0789446	0.256658	0.180771	-0.402227	0.0984767	0.308514	0.00334418	0.795862	0.401972	0.556989	0.196375	0.20825	0.464898	0.0153601	0.87251	0.557157	0.693831	0.339886
NULL	0.873503	HIRA	7290	0.31433	-0.133858	-0.385795	0.0131232	0.173482	0.086262	-0.110253	0.0415469	0.371567	0.0139662	0.929688	0.24878	0.56315	0.460879	0.110375	0.528266	0.0478442	0.957807	0.400343	0.698949	0.611063
NULL	0.481563	HIRIP3	8479	0.192634	-0.197547	-0.352916	-0.500889	-0.468196	-0.131395	-0.390135	0.457077	0.446172	0.178384	0.0611781	0.0787352	0.613814	0.140477	0.607425	0.597517	0.317778	0.147049	0.176982	0.740019	0.268208
NULL	0.736925	HJURP	55355	-0.087544	0.158069	0.238456	-0.745456	-0.587927	-0.0786813	0.138995	0.787738	0.627453	0.464989	0.0286962	0.0798509	0.811109	0.673076	0.867108	0.75065	0.614694	0.0835266	0.178872	0.882899	0.785019
NULL	0.921522	HMBOX1	79618	-0.103545	-0.0686918	0.259101	-0.173776	-0.138797	-0.246858	0.0524094	0.513671	0.664114	0.107541	0.276336	0.382874	0.127077	0.74047	0.657254	0.778526	0.221775	0.430456	0.53912	0.25	0.834131
NULL	0.336257	HMGB1	3146	-0.34953	-0.493697	-0.147397	0.146986	-0.240018	-0.539578	-0.3498	0.132297	0.0366097	0.517835	0.518729	0.295282	0.0234114	0.132079	0.257093	0.100339	0.660701	0.661537	0.450748	0.071528	0.256825
NULL	0.987859	HMGB3	3149	0.0111255	-0.209934	-0.014942	-0.0929558	0.135164	-0.0851209	0.365015	0.969156	0.478886	0.959692	0.747954	0.639249	0.770767	0.213473	0.982046	0.627003	0.976326	0.839277	0.759815	0.855667	0.359925
NULL	0.934598	HMGCR	3156	-0.237782	-0.132411	0.124845	0.130092	0.0707115	-0.495125	-0.212302	0.338131	0.591651	0.612884	0.599331	0.775002	0.052104	0.391712	0.494941	0.722153	0.739283	0.72825	0.85857	0.130421	0.547348
NULL	0.739409	HMGCS1	3157	-0.199907	-0.0716706	0.257674	-0.542166	-0.814455	-0.173739	-0.0480524	0.548935	0.830338	0.441829	0.113085	0.0205899	0.60586	0.886569	0.687418	0.895866	0.593579	0.230021	0.0647404	0.733412	0.931225
NULL	0.813679	HMGXB4	10042	-0.111391	-0.0157818	0.220733	0.151707	0.0581909	-0.0166742	0.297051	0.374248	0.899133	0.0837097	0.228504	0.640662	0.893467	0.02249	0.530786	0.938948	0.185047	0.377398	0.761039	0.935427	0.0692935
NULL	0.85958	HNRNPA0	10949	0.168089	-0.0795587	-0.312488	0.167259	0.30814	0.0867958	-0.176709	0.333117	0.644792	0.0775135	0.335562	0.0813891	0.615926	0.310275	0.489978	0.764026	0.174872	0.492375	0.181384	0.741593	0.466653
NULL	0.898963	HNRNPA1L2	144983	-0.314124	-0.380111	-0.0765307	-0.104886	-0.409401	-0.0106591	0.0711458	0.0992061	0.0480765	0.679689	0.572577	0.0342434	0.954209	0.701756	0.209304	0.122838	0.789949	0.706788	0.0954709	0.972911	0.806195
NULL	0.840061	HNRNPH1	3187	-0.354669	-0.175063	0.11124	-0.0896655	-0.470336	-0.264523	-0.191475	0.12403	0.440089	0.622596	0.691315	0.0444339	0.246518	0.398936	0.245779	0.592033	0.746856	0.79863	0.11598	0.397817	0.554255
NULL	0.715384	HNRNPH2	3188	-0.216094	-0.547935	-0.160644	0.117487	-0.427408	-0.322635	-0.451901	0.429456	0.0517508	0.556141	0.666406	0.124183	0.242994	0.105418	0.582315	0.129701	0.693219	0.780152	0.245978	0.393945	0.218601
NULL	0.664782	HNRNPH3	3189	-0.302616	-0.1973	0.0910593	-0.241888	-0.565302	-0.127071	0.0704156	0.14817	0.340146	0.657565	0.244078	0.00958602	0.537151	0.731882	0.278665	0.496981	0.773559	0.395088	0.0355226	0.677514	0.828131
NULL	0.854445	HNRNPL	3191	0.0665769	0.0251891	-0.0347032	-0.312093	-0.125294	-0.0170671	0.112484	0.614641	0.848642	0.792679	0.0237609	0.346226	0.897224	0.39741	0.740629	0.907616	0.870437	0.0723253	0.503104	0.93783	0.552887
NULL	0.776277	HNRNPLL	92906	-0.181753	-0.261094	0.0129872	-0.235767	-0.215457	-0.235034	0.105635	0.261324	0.110553	0.93533	0.147989	0.184911	0.149372	0.510676	0.414089	0.226303	0.961221	0.278377	0.325917	0.28018	0.654666
NULL	0.654982	HNRNPR	10236	-0.283761	-0.272388	0.132565	-0.117233	-0.540953	-0.333711	-0.14161	0.210696	0.229113	0.55424	0.600657	0.0210786	0.142955	0.527678	0.356737	0.378056	0.691722	0.729265	0.0659223	0.271637	0.669107
NULL	0.982696	HOMER1	9456	-0.200742	-0.153989	0.23594	-0.0774981	-0.213494	-0.479972	-0.0624337	0.537673	0.638183	0.469768	0.811198	0.512692	0.150452	0.848027	0.677952	0.758948	0.618872	0.882908	0.6564	0.281673	0.907248
NULL	0.681278	HOOK3	84376	-0.184444	-0.356241	0.176663	0.954435	0.564122	-0.0563862	0.0471816	0.599669	0.315776	0.615375	0.0104932	0.11626	0.872918	0.892999	0.728482	0.472583	0.741157	0.0381793	0.234469	0.922927	0.93519
NULL	0.978786	HOXA10	3206	0.0107717	-0.205443	0.143616	-0.22432	0.0741966	-0.355414	-0.0697209	0.966074	0.423641	0.570503	0.383484	0.769745	0.179221	0.783885	0.98027	0.577051	0.705112	0.539658	0.854879	0.318877	0.864498
NULL	0.508225	HOXA2	3199	-0.249856	-0.491379	-0.272338	0.137534	-0.25165	-0.43784	-0.885103	0.432542	0.131242	0.392462	0.662662	0.429857	0.179133	0.0107579	0.585176	0.255665	0.548074	0.777434	0.582696	0.318761	0.0389163
NULL	0.601278	HOXA7	3204	0.478531	0.556619	-0.0699118	0.425104	0.494869	0.586254	0.299612	0.147827	0.0946722	0.829268	0.203752	0.136646	0.0844839	0.370526	0.278187	0.202395	0.895048	0.348657	0.263122	0.186279	0.527181
NULL	0.892591	HOXB13	10481	0.388473	-0.157947	-0.209113	0.138377	0.422289	0.320969	0.258692	0.150469	0.545678	0.425127	0.596196	0.120466	0.229694	0.328256	0.2817	0.684744	0.578434	0.725586	0.240649	0.378756	0.485338
NULL	0.993665	HOXB7	3217	0.0468389	-0.0782513	0.0488994	0.0463345	0.102458	0.039048	0.0620442	0.739607	0.579609	0.729006	0.742333	0.469351	0.782022	0.660272	0.833392	0.712576	0.826109	0.835318	0.618492	0.863302	0.775493
NULL	0.58898	HOXC9	3225	0.0284557	-0.124922	0.0320831	0.339483	0.438714	0.0466886	0.187124	0.87999	0.509343	0.865088	0.078484	0.0254716	0.804483	0.324145	0.927202	0.653477	0.917939	0.176571	0.0762434	0.878449	0.481137
NULL	0.996462	HOXD1	3231	0.188693	-0.0512674	-0.402885	0.0180575	-0.105424	0.112601	0.120385	0.587456	0.88266	0.25536	0.958797	0.762622	0.74938	0.733634	0.718859	0.928864	0.407512	0.97571	0.84985	0.840246	0.829433
NULL	0.978728	HOXD4	3233	0.0496105	0.0173422	-0.0151262	0.127388	0.251684	-0.0713031	-0.310304	0.845554	0.945767	0.952486	0.617055	0.325853	0.781816	0.236554	0.905681	0.967537	0.971798	0.742505	0.482808	0.863187	0.386391
NULL	0.838536	HOXD8	3234	-0.197772	-0.0411015	0.0303117	-0.117871	-0.0166524	0.231192	0.454498	0.303173	0.828857	0.873838	0.53636	0.929422	0.230483	0.0221038	0.459082	0.89483	0.923456	0.676807	0.957728	0.379677	0.0683947
NULL	0.580621	HROB	78995	0.412514	-0.386382	-0.34378	-0.574754	-0.437198	-0.112431	-0.383266	0.157249	0.18605	0.236982	0.0540075	0.136607	0.697062	0.191189	0.290784	0.327253	0.386956	0.133924	0.263063	0.802622	0.333678
NULL	0.962704	HS2ST1	9653	-0.295959	-0.582047	-0.148748	0.167202	-0.144951	-0.349287	-0.252587	0.323666	0.058611	0.617454	0.574692	0.626307	0.249108	0.400173	0.480632	0.142471	0.74281	0.708633	0.749839	0.400665	0.555437
NULL	0.900301	HSD11B1L	374875	0.225935	-0.00526852	-0.415416	0.173053	0.428227	0.434372	0.22232	0.447725	0.985576	0.169705	0.560174	0.154898	0.149824	0.455502	0.598901	0.991596	0.30683	0.696453	0.287688	0.280811	0.60598
NULL	0.793985	HSD17B1	3292	0.50459	0.239441	-0.76963	0.545579	0.736155	1.34357	0.292498	0.429993	0.702633	0.246654	0.380807	0.23989	0.034878	0.642031	0.582808	0.806853	0.39797	0.537121	0.390309	0.0968063	0.762132
NULL	0.75884	HSD17B10	3028	0.238859	-0.0750139	-0.356727	-0.227451	0.0855505	0.149177	-0.0337766	0.0841881	0.579156	0.0122523	0.0994442	0.527232	0.273537	0.802355	0.185825	0.712198	0.0431491	0.209654	0.668794	0.427263	0.876904
NULL	0.60363	HSD17B11	51170	-0.220231	-0.231771	0.089737	-0.14158	-0.427052	-0.204151	0.134321	0.204639	0.182796	0.600779	0.411051	0.0176629	0.239491	0.43542	0.349722	0.323318	0.729379	0.565518	0.0573606	0.389875	0.587909
NULL	0.992881	HSDL1	83693	-0.207449	-0.162212	0.0983155	0.123615	0.141517	-0.053324	0.152661	0.409136	0.51809	0.694166	0.621068	0.571667	0.831404	0.542486	0.563876	0.660926	0.80058	0.745678	0.706037	0.896537	0.682071
NULL	0.935946	HSH2D	84941	0.117812	0.0140444	-0.0712094	-0.745847	-0.105017	0.317324	-0.345548	0.760236	0.971504	0.852676	0.0711036	0.786478	0.414409	0.387587	0.848223	0.9835	0.910104	0.164089	0.866244	0.568467	0.543285
NULL	0.957786	HSP90B1	7184	-0.593396	-0.207652	0.16289	0.113897	-0.358059	-0.372749	-0.182064	0.0566205	0.491524	0.588768	0.704586	0.239463	0.220348	0.54524	0.138867	0.638028	0.719868	0.808292	0.389869	0.368173	0.684336
NULL	0.786351	HSPA1B	3304	-0.632204	0.2087	0.00289058	-0.963774	-1.19308	-0.225159	-0.272941	0.255996	0.696061	0.996209	0.092692	0.0427772	0.680399	0.618182	0.408199	0.80206	0.997751	0.199365	0.112754	0.790444	0.743368
NULL	0.992683	HSPA5	3309	-0.275782	0.133514	0.142225	-0.0163696	-0.0168404	0.00783076	0.153445	0.0662553	0.364083	0.334158	0.910551	0.908089	0.957139	0.296847	0.15595	0.520779	0.491086	0.94628	0.94463	0.974615	0.45237
NULL	0.961919	HSPB7	27129	0.0483144	-0.898635	-0.939021	0.637855	1.36984	-0.288441	-0.536087	0.952353	0.286468	0.273155	0.463183	0.118915	0.767577	0.57375	0.971715	0.441371	0.42692	0.613102	0.238363	0.853323	0.707804
NULL	0.602816	HSPH1	10808	-0.227501	-0.326885	0.166971	-0.08389	-0.469428	-0.553828	-0.469455	0.43623	0.266115	0.566322	0.773041	0.11502	0.0647279	0.114449	0.588671	0.419139	0.70154	0.857177	0.232756	0.153359	0.231969
NULL	0.88112	HTATSF1	27336	-0.42529	-0.115684	0.214639	0.0615425	-0.357323	0.0883991	0.319925	0.0470563	0.576079	0.302842	0.765447	0.0919648	0.668591	0.128355	0.12091	0.709675	0.458724	0.851824	0.198188	0.781577	0.251769
NULL	0.937389	HTR6	3362	0.129393	-0.292277	-0.463071	-0.812239	0.0197326	-0.848328	-0.386624	0.81218	0.593512	0.395104	0.148641	0.968815	0.144214	0.496684	0.883651	0.723603	0.550632	0.279274	0.981889	0.273306	0.6424
NULL	0.730642	HTR7	3363	-0.283315	0.33767	0.440041	0.800514	0.346743	0.116453	0.164261	0.373392	0.292587	0.171031	0.0157237	0.275057	0.714792	0.605206	0.529945	0.448077	0.308387	0.0524107	0.429036	0.81593	0.732993
NULL	0.638203	HTT	3064	0.221797	0.111689	-0.0165824	0.1047	0.522505	0.165908	0.0981627	0.218174	0.530963	0.925718	0.557098	0.00600009	0.355379	0.583061	0.365539	0.672015	0.955517	0.693932	0.0244633	0.512262	0.715424
NULL	0.823235	HYKK	123688	-0.0970965	-0.325733	0.0115858	-0.309898	0.0489956	-0.568286	-0.27685	0.711361	0.221729	0.965223	0.244478	0.851637	0.039375	0.299405	0.813459	0.369773	0.979741	0.395572	0.909506	0.105907	0.455074
NULL	0.910059	HYOU1	10525	0.15411	0.0264127	-0.317511	0.207604	0.310795	0.142798	-0.0589043	0.401045	0.885165	0.0898482	0.260317	0.0962852	0.436525	0.747113	0.556254	0.930457	0.194817	0.412945	0.20487	0.588913	0.838722
NULL	0.712717	IBA57	200205	0.299121	0.151081	-0.12524	0.0898038	0.205759	0.346453	0.206718	0.0828965	0.371394	0.458421	0.593388	0.226042	0.0463	0.224576	0.183796	0.528091	0.608677	0.723493	0.37467	0.119471	0.372941
NULL	0.738714	IBTK	25998	-0.585223	-0.374197	0.154402	-0.0579234	-0.997641	-0.254736	-0.444056	0.129823	0.325957	0.682442	0.877932	0.0133605	0.502489	0.245959	0.253807	0.482897	0.792055	0.925997	0.0462389	0.647645	0.397226
NULL	0.926786	ICA1	3382	0.0412825	0.439306	0.409167	0.281739	0.106657	0.287813	0.441039	0.890664	0.154276	0.182059	0.354432	0.723496	0.355814	0.162456	0.933711	0.286902	0.322447	0.511353	0.822267	0.512652	0.297611
NULL	0.906151	ICE1	23379	-0.304853	-0.373997	0.0728473	0.672791	0.185572	-0.0788156	0.0992824	0.285976	0.192695	0.7967	0.0231217	0.513305	0.780706	0.725645	0.440893	0.33554	0.873024	0.0708392	0.656916	0.862414	0.823743
NULL	0.829931	ICE2	79664	-0.564862	-0.260506	0.248545	-0.193903	-0.733886	-0.121215	-0.021125	0.0502577	0.352653	0.373984	0.487532	0.0128604	0.663745	0.939429	0.126936	0.509545	0.530506	0.634547	0.0448536	0.778232	0.963533
NULL	0.627564	ICMT	23463	0.00325523	0.0720353	-0.0364507	-0.403618	-0.247791	-0.212895	-0.0648787	0.984922	0.676337	0.832421	0.0251339	0.157706	0.223045	0.707074	0.991154	0.787285	0.897186	0.0754367	0.291402	0.371225	0.810148
NULL	0.809193	IDH3G	3421	0.3727	0.0459947	-0.476528	-0.327429	0.0117772	0.169582	-0.279078	0.0740868	0.820592	0.0249519	0.114479	0.953758	0.406553	0.176618	0.169157	0.889351	0.0750645	0.232015	0.972555	0.561457	0.315575
NULL	0.494406	IDNK	414328	-0.376166	0.32662	0.42637	-0.398257	-0.499762	-0.767907	-0.997801	0.400764	0.461435	0.336818	0.374855	0.270273	0.0998071	0.0376652	0.556019	0.611532	0.493585	0.531376	0.423926	0.210191	0.102481
NULL	0.779992	IER3IP1	51124	-0.3594	-0.0961098	0.0936111	-0.01729	-0.315079	0.271066	0.14444	0.0338261	0.556245	0.56633	0.915358	0.0605508	0.103406	0.378059	0.0946063	0.693251	0.70154	0.949359	0.145889	0.215603	0.534537
NULL	0.775107	IFI27L2	83982	0.525525	-0.116621	-0.797305	0.406487	0.456854	0.293612	-0.263937	0.11575	0.731134	0.0223277	0.22007	0.168167	0.375782	0.427344	0.233761	0.827608	0.068916	0.367838	0.304785	0.53234	0.580441
NULL	0.813421	IFIH1	64135	-0.106777	-0.0487717	0.228724	0.336514	-0.455086	0.0466609	0.0986692	0.6108	0.815115	0.277485	0.1144	0.03746	0.824167	0.638169	0.737466	0.885615	0.431682	0.231902	0.10206	0.891689	0.758948
NULL	0.463622	IFITM1	8519	0.242793	0.596429	0.990164	0.835461	0.40961	1.16349	0.77675	0.680112	0.309282	0.0845945	0.142531	0.475417	0.0450419	0.182786	0.790224	0.465637	0.186438	0.271076	0.624045	0.117162	0.323318
NULL	0.763923	IFNAR1	3454	-0.384545	-0.360367	-0.192954	0.325531	-0.0429741	-0.217646	-0.207034	0.0533555	0.0690365	0.320095	0.0983974	0.823334	0.264624	0.28738	0.132729	0.160548	0.476927	0.20813	0.891199	0.417568	0.442368
NULL	0.796295	IFRD2	7866	0.497405	0.169556	-0.327349	-0.49841	-0.218218	0.195038	-0.319653	0.0670427	0.520706	0.219946	0.0663441	0.409816	0.46256	0.231637	0.157277	0.663239	0.367707	0.156101	0.564421	0.612605	0.38097
NULL	0.804198	IFT57	55081	-0.290781	-0.192824	0.110396	0.400907	0.140468	0.113981	0.17344	0.114805	0.289471	0.540868	0.032288	0.438065	0.528773	0.339745	0.232456	0.444614	0.680751	0.0913049	0.590211	0.670039	0.496649
NULL	0.971487	IFT74	80173	-0.44287	-0.281197	0.219642	0.172282	-0.649166	-0.0581183	0.0382658	0.197638	0.408515	0.513647	0.6081	0.0652543	0.863223	0.909851	0.341312	0.563353	0.657241	0.735194	0.154282	0.916713	0.945793
NULL	0.676476	IFT80	57560	-0.74985	-0.817322	-0.224952	0.81116	-0.432761	-0.0848662	-0.507037	0.0718133	0.0508692	0.5755	0.0505201	0.287555	0.833135	0.214863	0.165283	0.128076	0.709252	0.127443	0.442568	0.89765	0.361565
NULL	0.63441	IFT88	8100	-0.625288	-0.799644	-0.0862944	0.199064	-0.53724	-0.273426	-0.434777	0.0583172	0.0177237	0.785863	0.531924	0.101209	0.394906	0.180389	0.141913	0.0575044	0.865755	0.672857	0.212364	0.550446	0.320343
NULL	0.671887	IGFBP4	3487	0.330262	0.680852	0.418642	-1.06666	-0.783937	-0.63125	-0.399152	0.54587	0.205532	0.419336	0.0619256	0.153263	0.248138	0.455248	0.684871	0.350828	0.57324	0.148401	0.285579	0.399581	0.60576
NULL	0.55998	IGHMBP2	3508	0.520456	0.404137	0.0163469	0.0138953	0.320928	0.42757	0.0985261	0.0130775	0.0489298	0.934386	0.944205	0.113683	0.0381465	0.620638	0.045476	0.12443	0.960686	0.966449	0.230899	0.103447	0.745328
NULL	0.627686	IGIP	492311	-0.560773	-0.23142	0.19658	1.42269	-0.0194431	0.848804	0.361904	0.299702	0.666437	0.710599	0.0115037	0.970777	0.117164	0.496446	0.455397	0.780174	0.812855	0.0410785	0.983043	0.235782	0.642173
NULL	0.9894	IK	3550	-0.272883	-0.112088	0.0618778	0.0785905	-0.166502	0.0916532	0.139655	0.192804	0.587708	0.764181	0.703407	0.422454	0.657383	0.499965	0.335639	0.719062	0.850969	0.807408	0.575944	0.77342	0.64543
NULL	0.71109	IKBKG	8517	0.473269	0.81775	0.138669	0.0172836	0.292137	0.584313	-0.0142564	0.100385	0.00649299	0.622642	0.951002	0.303159	0.0455164	0.959841	0.211083	0.0260633	0.746884	0.970856	0.459078	0.118037	0.976386
NULL	0.982481	IKZF5	64376	-0.11708	-0.332971	0.00420255	0.0532176	-0.267355	-0.234255	-0.105939	0.63571	0.18528	0.986242	0.829106	0.285514	0.350873	0.669992	0.757177	0.32636	0.99196	0.894929	0.440364	0.507744	0.782665
NULL	0.609437	IL17RC	84818	0.360759	0.18277	-0.386802	0.244383	0.337035	0.120666	-0.437858	0.11426	0.416496	0.0914331	0.278813	0.139147	0.590061	0.0580234	0.231676	0.570378	0.197339	0.433181	0.266391	0.720908	0.141402
NULL	0.628997	IL23A	51561	0.329651	0.506689	0.471487	0.586878	0.148866	0.779424	0.694911	0.441692	0.233458	0.264582	0.169778	0.73102	0.0715832	0.107109	0.593462	0.382941	0.417538	0.306939	0.827549	0.164894	0.221181
NULL	0.776506	ILDR2	387597	-0.238355	-0.530682	0.258376	-1.06823	-0.562908	-0.213239	0.10127	0.582112	0.22108	0.553381	0.0196455	0.190698	0.621852	0.813795	0.714653	0.369005	0.690908	0.0624019	0.333054	0.746287	0.884702
NULL	0.976806	ILF3	3609	0.241999	0.168192	-0.114168	-0.115749	0.084227	0.0927627	-0.0956998	0.0899022	0.232556	0.414755	0.408379	0.5463	0.507015	0.493593	0.194886	0.381966	0.568754	0.563278	0.685188	0.651496	0.639638
NULL	0.982515	IMMP1L	196294	-0.395524	-0.220094	-0.133266	-0.207652	-0.0457473	-0.00388033	0.0165709	0.0211641	0.184803	0.416655	0.210081	0.779434	0.980952	0.919432	0.0661194	0.325797	0.570537	0.35612	0.8615	0.988892	0.951666
NULL	0.941198	IMPACT	55364	-0.394591	-0.0798335	0.346102	-0.0270826	-0.520063	0.194047	0.16354	0.144806	0.76373	0.198504	0.918695	0.0581015	0.468534	0.539263	0.27409	0.850664	0.342373	0.951229	0.141544	0.617834	0.679375
NULL	0.968973	IMPAD1	54928	-0.344188	-0.0710255	0.116188	0.133361	-0.107855	-0.0423572	0.249505	0.0532461	0.68062	0.501487	0.441111	0.532548	0.806056	0.154849	0.132545	0.790643	0.646766	0.592898	0.673389	0.879562	0.287629
NULL	0.832585	ING3	54556	-0.48313	-0.356215	0.123647	-0.222766	-0.733262	-0.181621	-0.0310638	0.100754	0.220547	0.666033	0.439492	0.0157577	0.528585	0.913693	0.211666	0.368371	0.779937	0.591526	0.0525021	0.669853	0.948257
NULL	0.945726	ING5	84289	0.152731	-0.0884065	-0.212674	-0.0722091	-0.0487796	0.130321	0.114435	0.181156	0.434615	0.0663516	0.522561	0.665191	0.252217	0.313465	0.321329	0.587161	0.156102	0.664842	0.779364	0.404047	0.470096
NULL	0.748381	INKA1	389119	0.791049	-0.672708	-1.64796	0.364237	0.435116	-0.259317	-0.831708	0.15219	0.253855	0.00804657	0.516274	0.436497	0.652194	0.165201	0.284143	0.40589	0.0308678	0.659464	0.588899	0.76961	0.30111
NULL	0.993425	INO80C	125476	0.0107044	-0.159146	-0.291791	0.0360137	0.0437174	0.180614	0.104707	0.962693	0.489481	0.209347	0.875832	0.84905	0.434683	0.649166	0.978215	0.636263	0.355227	0.924748	0.907841	0.587236	0.767239
NULL	0.346218	INPP1	3628	0.120516	0.0449827	0.326047	-0.0329432	-0.25574	-0.0318687	0.288544	0.32956	0.714131	0.0118278	0.788388	0.0443031	0.795314	0.024301	0.48663	0.81538	0.0419659	0.867521	0.115729	0.872156	0.0735626
NULL	0.985734	INSIG1	3638	0.0442307	-0.0484526	-0.00099617	0.0594882	-0.147682	0.247567	0.209929	0.860683	0.848389	0.996904	0.815259	0.56043	0.330537	0.409421	0.915228	0.907455	0.99818	0.88568	0.696678	0.487475	0.564075
NULL	0.82677	INSIG2	51141	-0.310105	0.0969692	0.293665	0.529928	0.0799582	0.0477779	0.338777	0.194381	0.680201	0.216612	0.0303214	0.733949	0.839082	0.156427	0.337494	0.790298	0.36358	0.0870702	0.829675	0.901624	0.289682
NULL	0.994172	INSYN1	388135	0.632023	-0.142065	-0.381037	-0.0675347	-0.00915091	0.564519	-0.0367414	0.203573	0.784921	0.447327	0.892548	0.983711	0.257849	0.938146	0.348451	0.865091	0.598541	0.93495	0.990472	0.410247	0.962816
NULL	0.991451	INTS2	57508	-0.381497	-0.0348706	0.401936	0.075722	-0.174462	-0.176963	-0.0303937	0.145816	0.892314	0.125633	0.768341	0.499221	0.494051	0.90607	0.27547	0.934795	0.247983	0.853868	0.64473	0.64006	0.943561
NULL	0.859652	INTS3	65123	0.136264	0.0553534	-0.150963	0.037511	0.120844	0.197336	0.131239	0.225729	0.619032	0.180809	0.735886	0.281468	0.0834949	0.243084	0.374331	0.744045	0.320902	0.831023	0.43617	0.184727	0.394032
NULL	0.464987	INTS5	80789	0.437238	0.107453	-0.335927	0.0354571	0.310945	0.480133	0.0806887	0.0271063	0.571331	0.0842203	0.851481	0.108289	0.0159711	0.670562	0.0799397	0.705805	0.185867	0.909379	0.222897	0.0530456	0.783101
NULL	0.828795	INTS6	26512	-0.299712	0.18824	0.502084	0.206631	0.0597295	0.095939	0.299401	0.137009	0.344937	0.0157137	0.30009	0.762503	0.628383	0.13742	0.263622	0.501751	0.0523845	0.45581	0.849785	0.751421	0.264161
NULL	0.991226	INTS6L	203522	-0.108362	-0.244725	0.588473	0.0899189	0.269849	-0.104133	0.0708905	0.74164	0.465059	0.079382	0.784653	0.411639	0.758616	0.829945	0.834939	0.614756	0.178069	0.864952	0.566044	0.847088	0.895567
NULL	0.980736	INTS8	55656	-0.372179	0.0166608	0.455571	0.0112477	-0.244771	0.0496131	0.271706	0.140288	0.946267	0.0731674	0.963709	0.326532	0.841278	0.276819	0.267952	0.96791	0.167659	0.978917	0.483489	0.902975	0.430932
NULL	0.599061	INTU	27152	-0.328885	0.306656	0.633313	0.263363	0.193942	0.486791	0.814721	0.353077	0.382168	0.0760627	0.452862	0.579832	0.170334	0.0254076	0.509975	0.538384	0.172517	0.603644	0.712796	0.307627	0.0761052
NULL	0.705323	IP6K1	9807	0.280273	-0.100891	-0.363561	0.0270057	0.353346	0.00521023	-0.114128	0.0636176	0.493196	0.0181982	0.85392	0.0213569	0.971674	0.438833	0.151373	0.639354	0.0587453	0.91097	0.0665889	0.983625	0.590934
NULL	0.735865	IPMK	253430	-0.541165	-0.451595	0.160503	-0.354751	-0.963223	0.104395	0.116218	0.125273	0.197614	0.639476	0.30983	0.00946324	0.762467	0.735298	0.24747	0.341287	0.760002	0.46622	0.0351542	0.849785	0.830602
NULL	0.667697	IPO11	51194	-0.19907	-0.403057	0.0692338	-0.348942	-0.524049	-0.385456	-0.0687513	0.441896	0.126403	0.788137	0.182823	0.0496255	0.142768	0.789728	0.593625	0.249074	0.867369	0.323352	0.125752	0.271367	0.86858
NULL	0.56952	IPO13	9670	0.322409	0.342354	-0.00891115	-0.0797273	0.114751	0.433865	0.141412	0.0547401	0.0420216	0.956317	0.624469	0.481826	0.0115677	0.387401	0.135288	0.111267	0.974077	0.748326	0.629501	0.0412421	0.543138
NULL	0.571345	IPO7	10527	-0.383963	-0.323332	0.166961	-0.235497	-0.659459	-0.418971	-0.25081	0.182675	0.260444	0.557461	0.409381	0.0262913	0.147849	0.379639	0.3232	0.413069	0.694214	0.56405	0.0780867	0.278212	0.535951
NULL	0.617225	IPO8	10526	-0.371538	-0.274506	0.0939904	-0.150682	-0.400973	-0.347584	-0.240046	0.0864556	0.19985	0.656301	0.477069	0.0653484	0.107792	0.260749	0.189369	0.343998	0.772643	0.625408	0.154426	0.222146	0.413384
NULL	0.705845	IQCB1	9657	-0.201754	0.0375494	0.372384	-0.172061	-0.577595	0.0920483	0.177631	0.353627	0.861726	0.091657	0.427613	0.0116508	0.671028	0.414089	0.510549	0.915872	0.197674	0.580709	0.0414808	0.783427	0.568209
NULL	0.974349	IQCC	55721	-0.0258251	0.218068	0.261334	-0.262536	-0.216389	-0.157567	-0.122101	0.916608	0.378717	0.292764	0.293	0.384471	0.528265	0.624017	0.949983	0.535147	0.448237	0.448436	0.540592	0.669597	0.747956
NULL	0.741929	IQCG	84223	-0.369346	-0.145196	0.224083	0.704403	0.339131	0.0630647	0.268162	0.209128	0.615362	0.436767	0.0192115	0.243494	0.827089	0.35559	0.354991	0.741157	0.589133	0.0612713	0.394473	0.893666	0.512461
NULL	0.730529	IQGAP1	8826	-0.190439	0.10834	0.516982	0.316423	0.0102109	0.236663	0.560306	0.44791	0.664847	0.0458883	0.211499	0.967369	0.347772	0.0316675	0.599074	0.779133	0.118713	0.357653	0.980968	0.504652	0.0899961
NULL	0.991348	IQGAP3	128239	0.14618	0.474777	0.336455	-0.287631	-0.178743	0.3008	0.0343973	0.725396	0.259469	0.42118	0.493505	0.668494	0.480959	0.935197	0.823664	0.412003	0.574876	0.639581	0.781544	0.628703	0.961159
[truncated: 12,055 more rows]
